# Supplementary material for: Histone lysine methyltransferase SMYD3 promotes oral squamous cell carcinoma tumorigenesis via H3K4me3-mediated HMGA2 transcription
Source: Clin Epigenetics. 2023 May 26;15:92. doi: 10.1186/s13148-023-01506-9 (PMC10223939; doi:10.1186/s13148-023-01506-9)
Supplement: Supplementary file 2 — Additional file 2: Table S1. The results of differential expression analysis on RNA-seq data. Table S2. The results of ChIP-seq. Table S3. The 105-overlapping-gene and 23-gene lists. Table S4. Clinicopathological characteristics of OSCC tissues and microarray chip. Table S5. Clinicopathological characteristics of OSCC samples in TCGA database. Table S6. The sequences of siRNA/shRNA and the primers for qRT-PCR. Table S7. The count data of RNA-seq. [file 13148_2023_1506_MOESM2_ESM.xlsx]

## Sheet: Table S1
Table S1. The results of differential expression analysis on RNA-seq data
gene	gene type	position	strand	fold change	log2 (fold change)	p-value	q-value
3.8-1.5	pseudogene	chr6:29732893-29734073	-	Inf	Inf	1	1
A1BG	protein_coding	chr19:58858172-58864865	-	3.63606	1.86238	0.176839	0.588636
A1BG-AS1	lncRNA	chr19:58863336-58866549	+	1.22929	0.297831	0.6117	1
A1CF	protein_coding	chr10:52559169-52645435	-	0.230966	-2.11425	0.0225668	0.14357
A2M	protein_coding	chr12:9220304-9268825	-	1.15276	0.205092	0.941728	1
A2M-AS1	lncRNA	chr12:9217773-9220651	+	0.545142	-0.875295	0.0843468	0.368349
A2ML1	protein_coding	chr12:8975068-9029379	+	1.71435	0.777664	0.499462	0.973948
A2MP1	misc_RNA	chr12:9381129-9386803	-	0.605089	-0.724781	0.785128	1
A3GALT2	protein_coding	chr1:33772367-33786699	-	0.427006	-1.22767	0.399997	0.889371
A4GALT	protein_coding	chr22:43088121-43117307	-	0.995457	-0.00656872	0.993344	1
A4GNT	protein_coding	chr3:137842560-137851229	-	0.882611	-0.18015	1	1
AAAS	protein_coding	chr12:53701240-53715412	-	0.884601	-0.176901	0.057257	0.283232
AACS	protein_coding	chr12:125549913-125627879	+	0.961665	-0.0563932	0.434661	0.923379
AACSP1	misc_RNA	chr5:178191862-178245436	-	15.6442	3.96756	0.0518783	0.264889
AADAC	protein_coding	chr3:151531861-151546276	+	1.21869	0.285326	0.831296	1
AADACL2-AS1	lncRNA	chr3:151468967-151645963	-	Inf	Inf	1	1
AADACP1	misc_RNA	chr3:151488244-151502682	+	0.700792	-0.512942	0.823467	1
AADAT	protein_coding	chr4:170981373-171011538	-	0	#NAME?	0.997616	1
AAED1	protein_coding	chr9:99403533-99417599	-	1.08818	0.121916	0.538143	0.999833
AAGAB	protein_coding	chr15:67493013-67547536	-	1.12605	0.171273	0.0140825	0.100743
AAK1	protein_coding	chr2:69685127-69870977	-	0.944959	-0.0816765	0.260644	0.72589
AAMDC	protein_coding	chr11:77532160-77611831	+	1.31125	0.390946	0.0171214	0.117102
AAMP	protein_coding	chr2:219128852-219134932	-	0.984631	-0.0223453	0.747139	1
AANAT	protein_coding	chr17:74449433-74466199	+	0.915603	-0.127205	0.868178	1
AAR2	protein_coding	chr20:34824339-34844863	+	1.04181	0.0590986	0.532361	0.999833
AARS	protein_coding	chr16:70286297-70323412	-	1.22693	0.295055	9.94839e-06	0.000209699
AARS2	protein_coding	chr6:44266463-44281063	-	0.966533	-0.0491091	0.607291	1
AARSD1	protein_coding	chr17:41102543-41116515	-	1.14221	0.191825	0.0445136	0.236889
AASDH	protein_coding	chr4:57204450-57253674	-	0.815099	-0.294954	0.11225	0.446252
AASDHPPT	protein_coding	chr11:105948292-105969419	+	0.933544	-0.0992105	0.276511	0.746937
AASS	protein_coding	chr7:121713598-121784344	-	0.765518	-0.385492	0.030546	0.179584
AATBC	lncRNA	chr21:45225639-45232448	-	0.855974	-0.224362	0.464327	0.955643
AATF	protein_coding	chr17:35306175-35414171	+	0.973915	-0.0381323	0.57124	0.999833
AATK	protein_coding	chr17:79091095-79139872	-	0.75069	-0.41371	0.164695	0.564276
AATK-AS1	lncRNA	chr17:79139307-79156964	+	0.454493	-1.13767	0.341041	0.826417
ABALON	lncRNA	chr20:30309310-30311212	+	1.14105	0.190357	0.0806896	0.358887
ABAT	protein_coding	chr16:8768444-8878432	+	0.424211	-1.23715	8.2239e-06	0.000177191
ABCA1	protein_coding	chr9:107543283-107690527	-	1.18975	0.250663	0.164198	0.563485
ABCA10	protein_coding	chr17:67144148-67240956	-	1.05237	0.073646	0.846941	1
ABCA11P	misc_RNA	chr4:419224-467998	-	1.11174	0.152815	0.495442	0.970616
ABCA12	protein_coding	chr2:215796266-216003151	-	1.52187	0.605846	3.25173e-11	1.95628e-09
ABCA13	protein_coding	chr7:48211057-48687091	+	0.873569	-0.195006	0.503564	0.977259
ABCA17P	misc_RNA	chr16:2390923-2476700	+	0.840692	-0.25035	0.581355	1
ABCA2	protein_coding	chr9:139901686-139923374	-	0.749486	-0.416027	6.94506e-07	1.97593e-05
ABCA3	protein_coding	chr16:2325879-2390747	-	1.02818	0.0400887	0.834693	1
ABCA4	protein_coding	chr1:94458393-94586705	-	0.974113	-0.0378394	1	1
ABCA5	protein_coding	chr17:67240576-67323323	-	1.09204	0.127029	0.482898	0.965186
ABCA6	protein_coding	chr17:67074847-67138015	-	0.946639	-0.0791137	1	1
ABCA7	protein_coding	chr19:1040102-1065571	+	0.925996	-0.110922	0.227706	0.679067
ABCA8	protein_coding	chr17:66863428-66951533	-	2.08194	1.05793	1	1
ABCA9	protein_coding	chr17:66970773-67057136	-	1.23972	0.31002	1	1
ABCA9-AS1	lncRNA	chr17:67000855-67014464	+	Inf	Inf	0.679243	1
ABCB1	protein_coding	chr7:87133179-87342639	-	0.45895	-1.12359	0.472841	0.962236
ABCB10	protein_coding	chr1:229652329-229694442	-	1.05627	0.078972	0.455759	0.946179
ABCB10P1	pseudogene	chr15:22689409-22693186	-	Inf	Inf	1	1
ABCB11	protein_coding	chr2:169779449-169887833	-	0	#NAME?	0.24546	0.701318
ABCB4	protein_coding	chr7:87031361-87105019	-	Inf	Inf	1	1
ABCB5	protein_coding	chr7:20655245-20796637	+	1.41236	0.498112	0.0773979	0.348448
ABCB6	protein_coding	chr2:220074488-220083712	-	0.745995	-0.422761	4.97083e-05	0.000874566
ABCB7	protein_coding	chrX:74273007-74376175	-	1.11098	0.151828	0.0798821	0.35637
ABCB8	protein_coding	chr7:150725509-150744869	+	1.08874	0.12266	0.168844	0.572603
ABCB9	protein_coding	chr12:123405498-123451056	-	1.04217	0.0595871	0.630495	1
ABCC1	protein_coding	chr16:16043434-16236931	+	0.86567	-0.20811	0.00121563	0.0135824
ABCC10	protein_coding	chr6:43395292-43418163	+	0.77093	-0.375329	0.000503376	0.00650109
ABCC11	protein_coding	chr16:48200822-48269088	-	0.673934	-0.569322	0.593716	1
ABCC2	protein_coding	chr10:101542355-101611949	+	1.32135	0.402013	0.190179	0.615386
ABCC3	protein_coding	chr17:48712218-48769063	+	0.812652	-0.29929	0.000315403	0.00429356
ABCC4	protein_coding	chr13:95672083-95953700	-	0.907515	-0.140006	0.177432	0.589973
ABCC5	protein_coding	chr3:183637722-183735748	-	1.00741	0.010644	0.878329	1
ABCC5-AS1	lncRNA	chr3:183724126-183729207	+	0.726555	-0.460857	0.740573	1
ABCC6	protein_coding	chr16:16243422-16317328	-	0.961552	-0.056564	0.986087	1
ABCC6P2	misc_RNA	chr16:14916289-14918559	-	0.713821	-0.486367	0.644676	1
ABCC8	protein_coding	chr11:17414432-17498392	-	4.44546	2.15233	0.527492	0.998124
ABCC9	protein_coding	chr12:21950323-22089628	-	2.37148	1.24579	0.0382474	0.21275
ABCD1	protein_coding	chrX:152990323-153010216	+	1.10278	0.14114	0.154247	0.542965
ABCD2	protein_coding	chr12:39945022-40013843	-	0.254712	-1.97306	9.32978e-05	0.00151343
ABCD3	protein_coding	chr1:94883933-94984219	+	0.66949	-0.578865	7.45007e-16	8.30308e-14
ABCD4	protein_coding	chr14:74751980-74769767	-	0.973012	-0.0394707	0.762655	1
ABCE1	protein_coding	chr4:146019156-146050676	+	0.963493	-0.0536533	0.389222	0.876841
ABCF1	protein_coding	chr6:30539170-30559309	+	0.994525	-0.00792078	0.883574	1
ABCF2	protein_coding	chr7:150904923-150924460	-	1.05368	0.0754376	0.265903	0.734725
ABCF3	protein_coding	chr3:183903863-183911795	+	1.09368	0.12919	0.09303	0.394896
ABCG1	protein_coding	chr21:43619799-43717354	+	0.808966	-0.305849	0.306241	0.788836
ABCG2	protein_coding	chr4:89011416-89152474	-	0.859601	-0.218261	0.266645	0.735725
ABCG4	protein_coding	chr11:119019750-119033375	+	0.129377	-2.95034	0.00104007	0.011913
ABCG5	protein_coding	chr2:44039611-44065958	-	Inf	Inf	0.213822	0.65828
ABCG8	protein_coding	chr2:44066103-44105605	+	0	#NAME?	0.997497	1
ABHD1	protein_coding	chr2:27346657-27353680	+	0.591592	-0.757325	0.143335	0.517654
ABHD10	protein_coding	chr3:111697723-111712215	+	0.808906	-0.305956	7.77473e-05	0.00129438
ABHD11	protein_coding	chr7:73150424-73153197	-	0.917233	-0.124641	0.341593	0.826417
ABHD11-AS1	lncRNA	chr7:73149399-73150330	+	0.219596	-2.18708	0.0400409	0.219923
ABHD12	protein_coding	chr20:25275379-25371618	-	0.907436	-0.140133	0.0752705	0.342202
ABHD12B	protein_coding	chr14:51338878-51371688	+	1.02335	0.0332976	0.940119	1
ABHD13	protein_coding	chr13:108870763-108886603	+	0.918057	-0.123345	0.264588	0.732835
ABHD14A	protein_coding	chr3:52009042-52015216	+	0.857319	-0.222096	0.432623	0.921297
ABHD14A-ACY1	protein_coding	chr3:52009042-52023218	+	0.975331	-0.0360359	0.812127	1
ABHD14B	protein_coding	chr3:52002526-52008646	-	1.31323	0.393123	0.00259359	0.0257143
ABHD15	protein_coding	chr17:27887679-27894042	-	0.913515	-0.1305	0.333664	0.826093
ABHD16A	protein_coding	chr6:31654726-31671137	-	1.12371	0.168264	0.100056	0.414445
ABHD16B	protein_coding	chr20:62492566-62494341	+	1.45614	0.542146	0.0295737	0.175466
ABHD17A	protein_coding	chr19:1876975-1885518	-	1.02848	0.0405073	0.675127	1
ABHD17AP1	pseudogene	chr1:147618345-147622067	+	1.93501	0.95234	1	1
ABHD17AP3	pseudogene	chr1:214778800-214782546	-	0.286077	-1.80552	0.298343	0.779903
ABHD17AP4	pseudogene	chr22:21021885-21025627	-	2.80644	1.48874	0.123447	0.474536
ABHD17AP6	pseudogene	chr17:20744000-20747792	+	0.588408	-0.765112	0.997657	1
ABHD17B	protein_coding	chr9:74477368-74526161	-	0.816007	-0.293346	0.00560895	0.0485885
ABHD17C	protein_coding	chr15:80987652-81047962	+	1.02226	0.0317685	0.674901	1
ABHD18	protein_coding	chr4:128886411-128960866	+	0.869649	-0.201494	0.27067	0.739806
ABHD2	protein_coding	chr15:89631381-89745591	+	0.896198	-0.15811	0.0458178	0.241831
ABHD3	protein_coding	chr18:19230858-19284766	-	1.00701	0.010071	0.926582	1
ABHD4	protein_coding	chr14:23067147-23081265	+	1.09666	0.13311	0.0890966	0.38255
ABHD5	protein_coding	chr3:43732375-43764217	+	1.16667	0.222402	0.0417819	0.226928
ABHD6	protein_coding	chr3:58223229-58280463	+	0.606016	-0.722572	1.22624e-05	0.00025261
ABHD8	protein_coding	chr19:17402940-17414282	-	0.927427	-0.108695	0.368718	0.851647
ABI1	protein_coding	chr10:27035525-27150016	-	1.16264	0.2174	0.0196491	0.129722
ABI1P1	pseudogene	chr14:56013277-56017081	+	1.63145	0.70615	0.689691	1
ABI2	protein_coding	chr2:204192962-204296896	+	1.03787	0.053631	0.47963	0.965031
ABI3	protein_coding	chr17:47287589-47300587	+	2.04482	1.03197	0.760325	1
ABI3BP	protein_coding	chr3:100468179-100712334	-	0.936701	-0.0943395	0.772947	1
ABL1	protein_coding	chr9:133589268-133763062	+	1.28641	0.363345	6.10114e-08	2.17528e-06
ABL2	protein_coding	chr1:179068462-179198819	-	1.2211	0.288186	0.0186351	0.124434
ABLIM1	protein_coding	chr10:116190869-116527984	-	1.10139	0.13933	0.0395639	0.218038
ABLIM2	protein_coding	chr4:7967037-8160559	-	1.51005	0.594595	0.00165274	0.0177616
ABLIM3	protein_coding	chr5:148521010-148640002	+	1.56086	0.642339	8.20128e-07	2.28372e-05
ABO	protein_coding	chr9:136130563-136150630	-	1.80544	0.852351	0.793669	1
ABR	protein_coding	chr17:906758-1132974	-	1.17764	0.235897	0.000457696	0.00597338
ABRA	protein_coding	chr8:107771711-107782472	-	Inf	Inf	0.344633	0.826417
ABRACL	protein_coding	chr6:139349819-139364439	+	0.974934	-0.0366236	0.722963	1
ABT1	protein_coding	chr6:26597171-26600278	+	1.06539	0.091381	0.519505	0.990939
ABT1P1	pseudogene	chr4:99943273-99944306	-	0.437604	-1.1923	0.997508	1
ABTB1	protein_coding	chr3:127391781-127399769	+	0.702363	-0.509711	0.00443207	0.0400931
ABTB2	protein_coding	chr11:34172534-34379555	-	0.773168	-0.371146	0.000103895	0.00166012
ACAA1	protein_coding	chr3:38164201-38178733	-	1.15665	0.209956	0.0377272	0.210651
ACAA2	protein_coding	chr18:47309874-47340251	-	1.23643	0.306186	0.258038	0.721878
ACACA	protein_coding	chr17:35441927-35766902	-	1.10197	0.140089	0.049557	0.255995
ACACB	protein_coding	chr12:109577202-109706031	+	0.766676	-0.38331	0.0184245	0.123587
ACAD10	protein_coding	chr12:112123857-112194911	+	1.20418	0.268051	0.0436277	0.233699
ACAD11	protein_coding	chr3:132276982-132378975	-	1.22647	0.294507	0.00397333	0.0365842
ACAD8	protein_coding	chr11:134123434-134135749	+	0.739282	-0.435803	0.00289649	0.0282296
ACAD9	protein_coding	chr3:128598333-128631957	+	1.0737	0.102587	0.25902	0.723403
ACADL	protein_coding	chr2:211052714-211090215	-	0.814815	-0.295456	0.994888	1
ACADM	protein_coding	chr1:76190032-76229364	+	1.14039	0.189525	0.0273854	0.165332
ACADS	protein_coding	chr12:121163541-121177811	+	1.05436	0.0763694	0.70537	1
ACADSB	protein_coding	chr10:124768429-124817806	+	0.884724	-0.176701	0.0939882	0.397819
ACADVL	protein_coding	chr17:7120444-7128586	+	1.08966	0.123883	0.0780849	0.350726
ACAN	protein_coding	chr15:89346674-89418585	+	3.51564	1.81379	0.259331	0.723645
ACAP1	protein_coding	chr17:7239848-7254793	+	0.868474	-0.203446	0.476783	0.9647
ACAP2	protein_coding	chr3:194995465-195163817	-	0.958575	-0.0610361	0.419465	0.908474
ACAP3	protein_coding	chr1:1227764-1243269	-	1.17116	0.227939	0.0162069	0.112486
ACAT1	protein_coding	chr11:107992258-108018895	+	1.34655	0.429263	6.31276e-06	0.000140084
ACAT2	protein_coding	chr6:160182989-160200144	+	0.888612	-0.170375	0.0140034	0.100293
ACBD3	protein_coding	chr1:226332380-226374423	-	1.03718	0.0526618	0.480928	0.965031
ACBD4	protein_coding	chr17:43209967-43221548	+	0.937721	-0.0927701	0.632664	1
ACBD5	protein_coding	chr10:27484143-27531068	-	0.841775	-0.248494	0.0320955	0.186134
ACBD6	protein_coding	chr1:180257352-180472022	-	1.22264	0.290005	0.00125905	0.0139918
ACBD7	protein_coding	chr10:15117474-15130775	-	0.806509	-0.310237	0.0421079	0.22823
ACBD7-DCLRE1CP1	lncRNA	chr10:15057071-15130775	-	0.81639	-0.292669	0.873726	1
ACCS	protein_coding	chr11:44087729-44105569	+	1.31367	0.3936	0.0694948	0.324124
ACCSL	protein_coding	chr11:44069531-44081527	+	Inf	Inf	1	1
ACD	protein_coding	chr16:67691415-67694718	-	0.997404	-0.00375021	0.943165	1
ACE	protein_coding	chr17:61554422-61575741	+	0.480566	-1.05719	0.432383	0.921065
ACE2	protein_coding	chrX:15579156-15620192	-	1.6315	0.706199	0.124604	0.477504
ACER2	protein_coding	chr9:19408925-19452500	+	0.697599	-0.519529	0.00419572	0.0382154
ACER3	protein_coding	chr11:76571917-76737841	+	0.662849	-0.593248	1.15479e-18	1.66414e-16
ACHE	protein_coding	chr7:100487615-100493754	-	0.524875	-0.929955	0.303507	0.785527
ACIN1	protein_coding	chr14:23527773-23564823	-	1.01765	0.0252368	0.642342	1
ACKR1	protein_coding	chr1:159173803-159176290	+	Inf	Inf	0.661006	1
ACKR2	protein_coding	chr3:42850964-42908775	+	2.42125	1.27575	0.26084	0.726183
ACKR3	protein_coding	chr2:237478380-237490997	+	0.660133	-0.599172	0.0511378	0.262145
ACKR4	protein_coding	chr3:132316081-132321488	+	0.842128	-0.247888	0.67123	1
ACLY	protein_coding	chr17:40023170-40075275	-	0.840105	-0.251358	9.36237e-06	0.000198681
ACMSD	protein_coding	chr2:135596186-135659604	+	0.275229	-1.8613	0.0453845	0.240227
ACO1	protein_coding	chr9:32384601-32450834	+	1.12304	0.167403	0.00994942	0.0767396
ACO2	protein_coding	chr22:41865129-41924993	+	1.45469	0.540708	3.40908e-14	3.0884e-12
ACOD1	protein_coding	chr13:77522694-77532777	+	1.15744	0.21094	1	1
ACOT1	protein_coding	chr14:74003928-74010498	+	1.06304	0.0881928	0.794305	1
ACOT11	protein_coding	chr1:55013807-55100417	+	0.842997	-0.246401	0.103843	0.424622
ACOT13	protein_coding	chr6:24667263-24705297	+	0.925032	-0.112424	0.295701	0.776454
ACOT2	protein_coding	chr14:74034324-74042362	+	1.04089	0.0578218	0.641489	1
ACOT4	protein_coding	chr14:74058410-74062470	+	0.910906	-0.134626	0.614323	1
ACOT6	protein_coding	chr14:74083548-74086592	+	3.95694	1.98439	0.220883	0.668192
ACOT7	protein_coding	chr1:6324332-6453826	-	0.934769	-0.0973177	0.16654	0.56785
ACOT8	protein_coding	chr20:44470360-44486048	-	1.05624	0.0789383	0.537528	0.999833
ACOT9	protein_coding	chrX:23719172-23761407	-	1.1809	0.239887	0.00246746	0.0247657
ACOX1	protein_coding	chr17:73937588-73975515	-	0.9338	-0.0988145	0.248703	0.706026
ACOX2	protein_coding	chr3:58490863-58522929	-	1.85356	0.890303	0.227371	0.678581
ACOX3	protein_coding	chr4:8368009-8442452	-	1.0377	0.0533921	0.719433	1
ACOXL	protein_coding	chr2:111490150-111875799	+	0.955686	-0.0653914	0.861159	1
ACOXL-AS1	lncRNA	chr2:111855918-111873165	-	0.577539	-0.79201	0.586264	1
ACP1	protein_coding	chr2:264869-278283	+	1.00902	0.0129482	0.860411	1
ACP2	protein_coding	chr11:47260853-47270398	-	0.982968	-0.0247839	0.761598	1
ACP5	protein_coding	chr19:11685475-11689823	-	0.811985	-0.300475	0.00864512	0.0686271
ACP6	protein_coding	chr1:147119168-147142665	-	0.911341	-0.133938	0.315009	0.799536
ACP7	protein_coding	chr19:39574945-39602129	+	0.463897	-1.10812	8.00901e-08	2.77255e-06
ACPP	protein_coding	chr3:132036211-132087146	+	1.93777	0.954399	8.92278e-09	3.67626e-07
ACPT	protein_coding	chr19:51293672-51298481	+	0.217727	-2.19941	0.000650351	0.00801442
ACR	protein_coding	chr22:51176652-51183727	+	0.533152	-0.907381	0.645667	1
ACRBP	protein_coding	chr12:6747242-6756580	-	1.49456	0.579722	0.7073	1
ACRV1	protein_coding	chr11:125542229-125550793	-	1.92241	0.942919	0.197074	0.63013
ACSBG1	protein_coding	chr15:78463187-78527049	-	1.82157	0.865182	0.222218	0.670527
ACSBG2	protein_coding	chr19:6135644-6193114	+	1.01824	0.026074	0.942719	1
ACSF2	protein_coding	chr17:48503519-48552206	+	0.99783	-0.0031338	0.987198	1
ACSF3	protein_coding	chr16:89160217-89222254	+	0.752227	-0.41076	0.00030456	0.00417162
ACSL1	protein_coding	chr4:185676749-185747268	-	1.00304	0.00438513	0.889757	1
ACSL3	protein_coding	chr2:223725732-223808119	+	0.888068	-0.171257	0.0567221	0.281774
ACSL4	protein_coding	chrX:108884559-108976632	-	0.79274	-0.335081	3.02614e-06	7.33638e-05
ACSL5	protein_coding	chr10:114133916-114188138	+	1.20765	0.272203	0.00352699	0.0332856
ACSL6	protein_coding	chr5:131285666-131347761	-	0.459635	-1.12144	2.9303e-05	0.000549573
ACSM1	protein_coding	chr16:20634559-20709110	-	1.45189	0.537935	0.614864	1
ACSM2A	protein_coding	chr16:20462783-20498991	+	Inf	Inf	0.560478	0.999833
ACSM3	protein_coding	chr16:20775312-20808479	+	0.983941	-0.0233561	0.921996	1
ACSM4	protein_coding	chr12:7456928-7480969	+	1.38427	0.469123	0.330509	0.823163
ACSM5	protein_coding	chr16:20420856-20452655	+	1.75042	0.807698	1	1
ACSM6	protein_coding	chr10:96953957-96988686	+	2.80402	1.4875	0.202775	0.640427
ACSS1	protein_coding	chr20:24986866-25038818	-	1.38233	0.467102	0.024262	0.151615
ACSS2	protein_coding	chr20:33462766-33515769	+	0.910923	-0.134598	0.153763	0.542049
ACSS3	protein_coding	chr12:81471797-81650538	+	1.01275	0.0182728	1	1
ACTA1	protein_coding	chr1:229566992-229569843	-	0.803985	-0.31476	0.784622	1
ACTA2	protein_coding	chr10:90694831-90751154	-	1.09086	0.125463	0.629422	1
ACTA2-AS1	lncRNA	chr10:90692441-90699731	+	0.704519	-0.50529	0.389649	0.877107
ACTB	protein_coding	chr7:5566779-5570232	-	1.21285	0.278407	0.00631002	0.0532852
ACTBL2	protein_coding	chr5:56775843-56778636	-	1.49653	0.581624	0.0572277	0.28315
ACTBP1	pseudogene	chrX:46147251-46148641	-	0.510886	-0.968927	0.192744	0.620638
ACTBP11	pseudogene	chr1:224050847-224052637	-	1.0663	0.0926153	1	1
ACTBP2	pseudogene	chr5:77080627-77082421	+	0.426219	-1.23033	0.496612	0.971282
ACTBP4	pseudogene	chr5:130994133-130995892	-	0.663954	-0.590845	0.823604	1
ACTBP7	pseudogene	chr15:44280676-44282463	-	0.514752	-0.958051	0.145183	0.521941
ACTBP9	pseudogene	chr18:60109157-60110948	+	0.852231	-0.230684	0.996669	1
ACTC1	protein_coding	chr15:35080297-35087927	-	0.713995	-0.486015	0.995371	1
ACTG1	protein_coding	chr17:79476997-79479892	-	1.01997	0.0285251	0.813134	1
ACTG1P1	pseudogene	chr3:139212582-139214524	+	0.911567	-0.133579	0.893365	1
ACTG1P10	pseudogene	chrX:53170870-53173166	-	0.785651	-0.34804	0.257505	0.721363
ACTG1P14	pseudogene	chr9:6834408-6835584	+	0.849222	-0.235787	0.877501	1
ACTG1P15	pseudogene	chr15:34665735-34666778	-	1.46382	0.549736	1	1
ACTG1P16	pseudogene	chr16:50091867-50093212	-	0	#NAME?	0.99749	1
ACTG1P17	misc_RNA	chr15:83394632-83408532	-	1.01274	0.0182651	1	1
ACTG1P20	misc_RNA	chr1:27650365-27653016	+	1.10837	0.148437	0.624091	1
ACTG1P24	pseudogene	chr17:17145334-17146204	+	1.70461	0.769445	0.329118	0.821351
ACTG1P3	pseudogene	chr20:1141153-1142741	+	1.13997	0.188994	0.658019	1
ACTG1P4	misc_RNA	chr1:104112026-104114013	+	Inf	Inf	0.48097	0.965031
ACTG1P9	pseudogene	chr6:46172649-46174298	+	0	#NAME?	0.997497	1
ACTG2	protein_coding	chr2:74120093-74146780	+	0.371751	-1.42759	0.560501	0.999833
ACTL10	protein_coding	chr20:32254304-32256331	+	0.738646	-0.437044	0.12372	0.475223
ACTL6A	protein_coding	chr3:179280668-179306193	+	0.914671	-0.128675	0.0608419	0.296181
ACTL7A	protein_coding	chr9:111624508-111626035	+	1.15744	0.21094	1	1
ACTL7B	protein_coding	chr9:111616868-111618275	-	Inf	Inf	0.662022	1
ACTL8	protein_coding	chr1:18081808-18153558	+	0.399235	-1.32469	0.30803	0.790306
ACTN1	protein_coding	chr14:69340840-69446083	-	0.931035	-0.103092	0.291649	0.77074
ACTN1-AS1	lncRNA	chr14:69446399-69454180	+	1.3245	0.405452	1	1
ACTN2	protein_coding	chr1:236849754-236927931	+	0.625158	-0.677706	0.532475	0.999833
ACTN3	protein_coding	chr11:66313866-66330800	+	0.77783	-0.362473	0.995835	1
ACTN4	protein_coding	chr19:39138256-39221172	+	1.09597	0.132204	0.0094489	0.0739509
ACTR10	protein_coding	chr14:58666833-58702354	+	0.986655	-0.0193827	0.7944	1
ACTR1A	protein_coding	chr10:104238986-104262512	-	0.954745	-0.066813	0.288745	0.7664
ACTR1B	protein_coding	chr2:98272402-98280561	-	1.27831	0.354239	5.07743e-05	0.000892309
ACTR2	protein_coding	chr2:65454829-65498387	+	1.08356	0.115774	0.0255056	0.157043
ACTR3	protein_coding	chr2:114647511-114719131	+	1.3057	0.384824	8.84112e-12	5.68308e-10
ACTR3B	protein_coding	chr7:152456834-152552464	+	0.776652	-0.364659	0.0277535	0.167066
ACTR3C	protein_coding	chr7:149944301-150020758	-	1.01615	0.0231134	0.883272	1
ACTR5	protein_coding	chr20:37377097-37401089	+	0.942976	-0.0847068	0.467351	0.95751
ACTR6	protein_coding	chr12:100593865-100618202	+	0.973827	-0.0382619	0.712448	1
ACTR8	protein_coding	chr3:53901093-53916229	-	0.897069	-0.156709	0.211492	0.655968
ACTRT3	protein_coding	chr3:169484709-169487683	-	1.32511	0.406113	0.0184823	0.12392
ACVR1	protein_coding	chr2:158592958-158732374	-	0.871564	-0.198322	0.0546137	0.274914
ACVR1B	protein_coding	chr12:52345451-52390863	+	1.06716	0.093772	0.244663	0.701241
ACVR1C	protein_coding	chr2:158383279-158485399	-	0.377229	-1.40649	8.20004e-21	1.45178e-18
ACVR2A	protein_coding	chr2:148602086-148688396	+	0.814219	-0.296512	0.024185	0.151287
ACVR2B	protein_coding	chr3:38495790-38534633	+	0.551677	-0.858103	1.00272e-05	0.000211056
ACVR2B-AS1	lncRNA	chr3:38492518-38496311	-	1.46523	0.551131	0.508439	0.982308
ACVRL1	protein_coding	chr12:52301202-52317145	+	0.452143	-1.14515	0.159856	0.554347
ACY1	protein_coding	chr3:52017300-52023218	+	0.959318	-0.0599185	0.673273	1
ACY3	protein_coding	chr11:67410026-67418130	-	0.713588	-0.486838	0.224505	0.673103
ACYP1	protein_coding	chr14:75519924-75536186	-	1.18242	0.241741	0.139458	0.508632
ACYP2	protein_coding	chr2:54198240-54532437	+	1.22221	0.289495	0.206607	0.647765
ADA	protein_coding	chr20:43248160-43280399	-	0.917005	-0.124999	0.252971	0.712592
ADAD2	protein_coding	chr16:84224723-84230772	+	5.04046	2.33356	0.0424661	0.229461
ADAL	protein_coding	chr15:43622549-43646753	+	0.596186	-0.746167	4.18343e-08	1.53028e-06
ADAM10	protein_coding	chr15:58887403-59042177	-	0.994673	-0.0077055	0.861703	1
ADAM11	protein_coding	chr17:42836547-42859214	+	0.450401	-1.15072	1.35244e-07	4.46722e-06
ADAM12	protein_coding	chr10:127700954-128077127	-	0.993921	-0.00879668	0.924485	1
ADAM15	protein_coding	chr1:155023748-155035252	+	2.17976	1.12417	1.17162e-55	2.26878e-52
ADAM17	protein_coding	chr2:9628615-9695949	-	0.986032	-0.0202937	0.7991	1
ADAM19	protein_coding	chr5:156904312-157002831	-	0.808193	-0.307228	0.0332735	0.19098
ADAM1A	misc_RNA	chr12:112336867-112339706	+	1.16705	0.222861	0.302172	0.783748
ADAM20	protein_coding	chr14:70989078-71001732	-	2.38459	1.25374	0.537544	0.999833
ADAM20P1	misc_RNA	chr14:70935593-70950473	-	1.25569	0.328478	0.607159	1
ADAM21	protein_coding	chr14:70918874-70926622	+	1.04101	0.05799	1	1
ADAM21P1	misc_RNA	chr14:70712470-70714518	-	0.520484	-0.942073	0.997582	1
ADAM22	protein_coding	chr7:87563458-87832204	+	0.85806	-0.220849	0.168351	0.571744
ADAM23	protein_coding	chr2:207308368-207485854	+	0.631393	-0.663391	0.0220289	0.141031
ADAM28	protein_coding	chr8:24151553-24216531	+	1.0277	0.039418	0.845504	1
ADAM32	protein_coding	chr8:38965048-39142436	+	6.82018	2.76981	0.377758	0.86238
ADAM33	protein_coding	chr20:3648612-3663337	-	0	#NAME?	0.673191	1
ADAM7	protein_coding	chr8:24298509-24367078	+	1.4377	0.523766	0.835339	1
ADAM8	protein_coding	chr10:135075920-135090407	-	0.562234	-0.830758	6.4155e-16	7.25443e-14
ADAM9	protein_coding	chr8:38854505-38962780	+	0.771112	-0.374988	3.09551e-07	9.50526e-06
ADAMTS1	protein_coding	chr21:28208606-28217728	-	1.05291	0.0743782	0.847707	1
ADAMTS10	protein_coding	chr19:8645124-8675620	-	0.216453	-2.20787	0.331244	0.824133
ADAMTS12	protein_coding	chr5:33523640-33892297	-	0.792949	-0.3347	0.086733	0.375129
ADAMTS13	protein_coding	chr9:136279459-136324525	+	0.596274	-0.745954	0.0032014	0.0307849
ADAMTS14	protein_coding	chr10:72432262-72522197	+	0.576951	-0.793479	0.044877	0.238168
ADAMTS15	protein_coding	chr11:130318869-130346540	+	0.505686	-0.983685	7.19523e-05	0.00120698
ADAMTS16	protein_coding	chr5:5140443-5320415	+	1.07391	0.102871	0.573168	1
ADAMTS17	protein_coding	chr15:100511643-100882210	-	0.871706	-0.198086	0.68629	1
ADAMTS18	protein_coding	chr16:77316025-77469011	-	0	#NAME?	0.436798	0.924786
ADAMTS19	protein_coding	chr5:128795958-129074376	+	0	#NAME?	0.66209	1
ADAMTS2	protein_coding	chr5:178537852-178772431	-	0.702732	-0.508954	0.534049	0.999833
ADAMTS20	protein_coding	chr12:43748012-43945724	-	0.944315	-0.0826604	1	1
ADAMTS3	protein_coding	chr4:73146686-73434516	-	0.825565	-0.276546	0.355511	0.834834
ADAMTS4	protein_coding	chr1:161159519-161168843	-	0.326601	-1.6144	0.0617719	0.299465
ADAMTS5	protein_coding	chr21:28290231-28339439	-	0	#NAME?	0.342572	0.826417
ADAMTS6	protein_coding	chr5:64444563-64777747	-	0.631378	-0.663423	0.0829821	0.365701
ADAMTS7	protein_coding	chr15:79051545-79103805	-	0.613353	-0.70521	0.00414236	0.0378329
ADAMTS7P3	pseudogene	chr15:78268351-78285583	+	20.5068	4.35803	0.000947009	0.0110284
ADAMTS7P4	pseudogene	chr15:85798597-85814085	-	0.577042	-0.793252	0.996875	1
ADAMTS8	protein_coding	chr11:130274818-130298888	-	Inf	Inf	1	1
ADAMTS9	protein_coding	chr3:64501330-64673365	-	12.4313	3.63591	0.0230341	0.145616
ADAMTSL1	protein_coding	chr9:18474079-18910948	+	1.04097	0.0579266	1	1
ADAMTSL2	protein_coding	chr9:136397286-136440641	+	0.198188	-2.33506	0.097612	0.40726
ADAMTSL3	protein_coding	chr15:84322838-84708594	+	0.459701	-1.12123	0.180301	0.594809
ADAMTSL4	protein_coding	chr1:150521845-150533413	+	0.824084	-0.279137	0.195527	0.627015
ADAMTSL4-AS1	lncRNA	chr1:150533371-150547028	-	0.989874	-0.0146826	1	1
ADAMTSL5	protein_coding	chr19:1505017-1513188	-	1.01289	0.0184801	0.917252	1
ADAP1	protein_coding	chr7:937537-995043	-	0.836574	-0.257435	0.0102576	0.0786273
ADAP2	protein_coding	chr17:29248754-29286211	+	0.893891	-0.161829	0.896661	1
ADAR	protein_coding	chr1:154554533-154600456	-	0.863272	-0.212112	4.11503e-05	0.000740395
ADARB1	protein_coding	chr21:46494493-46646478	+	1.01645	0.0235393	0.788195	1
ADARB2	protein_coding	chr10:1223253-1779670	-	1.00608	0.00873982	1	1
ADARB2-AS1	lncRNA	chr10:1568825-1599179	+	0.280297	-1.83497	0.481562	0.965031
ADAT1	protein_coding	chr16:75630777-75657221	-	0.895478	-0.159269	0.0510642	0.261854
ADAT2	protein_coding	chr6:143743969-143771841	-	1.05217	0.0733731	0.527091	0.997731
ADAT3	protein_coding	chr19:1905213-1913446	+	0.927584	-0.108451	0.524783	0.995451
ADCK1	protein_coding	chr14:78266426-78400297	+	1.20194	0.265368	0.255768	0.718353
ADCK2	protein_coding	chr7:140372953-140394908	+	1.29624	0.374333	0.000190344	0.00276615
ADCK5	protein_coding	chr8:145597704-145618457	+	0.890962	-0.166564	0.256626	0.719745
ADCY1	protein_coding	chr7:45613739-45762715	+	0.796713	-0.327868	4.38861e-06	0.000100945
ADCY10	protein_coding	chr1:167778625-167883464	-	1.49039	0.575687	0.482003	0.965031
ADCY10P1	misc_RNA	chr6:41068773-41108573	+	0.74721	-0.420414	0.373368	0.857407
ADCY2	protein_coding	chr5:7396343-7830194	+	Inf	Inf	1	1
ADCY3	protein_coding	chr2:25042038-25142886	-	1.37942	0.464066	4.06138e-11	2.41061e-09
ADCY4	protein_coding	chr14:24787555-24804277	-	0.324169	-1.62518	0.363417	0.844025
ADCY5	protein_coding	chr3:123001143-123167392	-	1.15478	0.207617	0.837073	1
ADCY6	protein_coding	chr12:49159974-49182879	-	1.15506	0.20797	0.0429623	0.231134
ADCY7	protein_coding	chr16:50300451-50352046	+	0.783575	-0.351857	0.000181496	0.00265751
ADCY9	protein_coding	chr16:4012650-4166186	-	1.54414	0.626808	9.71119e-12	6.19098e-10
ADCYAP1R1	protein_coding	chr7:31092076-31151093	+	0.978268	-0.031698	0.903765	1
ADD1	protein_coding	chr4:2845584-2931803	+	1.25545	0.328209	2.84358e-06	6.93722e-05
ADD2	protein_coding	chr2:70889216-70995375	-	0.903492	-0.146417	0.257682	0.721523
ADD3	protein_coding	chr10:111756108-111895323	+	1.01033	0.0148291	0.886125	1
ADD3-AS1	lncRNA	chr10:111705317-111768139	-	1.34105	0.423361	0.835231	1
ADGRA1	protein_coding	chr10:134901508-134945179	+	2.9943	1.58222	0.403869	0.892961
ADGRA2	protein_coding	chr8:37654401-37701504	+	0.659105	-0.601419	0.169989	0.575012
ADGRA3	protein_coding	chr4:22388997-22517677	-	0.784349	-0.350432	0.000219601	0.00314122
ADGRB1	protein_coding	chr8:143545377-143626368	+	0.752187	-0.410838	0.218309	0.665082
ADGRB2	protein_coding	chr1:32192706-32229664	-	0.555241	-0.848815	1.21529e-07	4.06186e-06
ADGRB3	protein_coding	chr6:69345632-70099403	+	0	#NAME?	0.566326	0.999833
ADGRD1	protein_coding	chr12:131438452-131626014	+	0.555746	-0.847502	0.153165	0.540562
ADGRE1	protein_coding	chr19:6887560-6940464	+	0.306836	-1.70446	8.77293e-08	3.00013e-06
ADGRE2	protein_coding	chr19:14843509-14889353	-	0.678337	-0.559925	0.00280766	0.0274936
ADGRE4P	misc_RNA	chr19:6952511-6990857	-	1.18868	0.249359	0.882869	1
ADGRE5	protein_coding	chr19:14491956-14519537	+	1.29058	0.36802	0.000351261	0.00472357
ADGRF1	protein_coding	chr6:46965440-47010099	-	0.84107	-0.249702	0.0101287	0.0778321
ADGRF2	protein_coding	chr6:47624326-47665533	+	2.54043	1.34507	0.0328149	0.189436
ADGRF3	protein_coding	chr2:26531041-26569685	-	1.26492	0.33905	0.262194	0.728379
ADGRF4	protein_coding	chr6:47666281-47689757	+	1.27309	0.348331	0.0394996	0.217817
ADGRF5	protein_coding	chr6:46820242-46922675	-	0.859068	-0.219155	0.702699	1
ADGRF5P1	pseudogene	chr9:66516672-66518018	-	1.07788	0.108191	0.879064	1
ADGRG1	protein_coding	chr16:57653605-57698951	+	1.1398	0.188779	0.00612486	0.0520375
ADGRG2	protein_coding	chrX:19007425-19140755	-	1.12174	0.165733	0.711887	1
ADGRG3	protein_coding	chr16:57702157-57723290	+	0	#NAME?	0.116557	0.456663
ADGRG4	protein_coding	chrX:135383122-135499047	+	1.75042	0.807698	1	1
ADGRG5	protein_coding	chr16:57576549-57611101	+	0.308373	-1.69725	0.00371963	0.0347506
ADGRG6	protein_coding	chr6:142623056-142767403	+	1.13298	0.180116	0.0090075	0.0710306
ADGRG7	protein_coding	chr3:100328433-100414323	+	0.382183	-1.38766	0.305566	0.787852
ADGRL1	protein_coding	chr19:14258549-14316997	-	0.871341	-0.198691	0.0662279	0.313795
ADGRL2	protein_coding	chr1:82165455-82458422	+	0.814975	-0.295173	0.178142	0.591256
ADGRL3	protein_coding	chr4:62066974-62944053	+	2.30843	1.20691	0.475889	0.964259
ADGRV1	protein_coding	chr5:89854617-90460033	+	0.985215	-0.021489	0.930478	1
ADH1A	protein_coding	chr4:100197523-100212185	-	1.75042	0.807698	1	1
ADH1B	protein_coding	chr4:100227544-100242599	-	0.751727	-0.41172	0.83579	1
ADH1C	protein_coding	chr4:100257649-100274202	-	Inf	Inf	1	1
ADH4	protein_coding	chr4:100044808-100065449	-	0	#NAME?	0.997497	1
ADH5	protein_coding	chr4:99992129-100009939	-	1.05187	0.0729604	0.35589	0.835153
ADH5P4	pseudogene	chr6:66545370-66547961	-	0	#NAME?	0.99749	1
ADH6	protein_coding	chr4:100123795-100140403	-	3.36184	1.74925	0.205224	0.645199
ADHFE1	protein_coding	chr8:67344718-67381044	+	0.445889	-1.16524	0.16535	0.565388
ADI1	protein_coding	chr2:3501690-3523350	-	1.05091	0.0716423	0.32342	0.81151
ADIPOQ	protein_coding	chr3:186560463-186576252	+	Inf	Inf	0.346355	0.826417
ADIPOR1	protein_coding	chr1:202909953-202927700	-	0.945619	-0.0806684	0.200286	0.635864
ADIPOR2	protein_coding	chr12:1800247-1897845	+	1.10976	0.150243	0.0128838	0.0938365
ADIRF	protein_coding	chr10:88728188-88730666	+	0.390532	-1.35649	7.40401e-05	0.00123999
ADK	protein_coding	chr10:75910943-76469061	+	1.27164	0.346686	2.24142e-06	5.61861e-05
ADM	protein_coding	chr11:10326527-10328949	+	1.32667	0.407807	0.00013447	0.00206592
ADM2	protein_coding	chr22:50920153-50924866	+	1.32524	0.406254	0.00634335	0.0534937
ADM5	protein_coding	chr19:50191942-50194247	+	1.32878	0.410098	0.178133	0.591256
ADNP	protein_coding	chr20:49505455-49547750	-	0.989896	-0.0146504	0.846802	1
ADNP-AS1	lncRNA	chr20:49547521-49561671	+	1.61756	0.693817	0.0226059	0.143692
ADNP2	protein_coding	chr18:77866915-77898229	+	1.03593	0.0509292	0.573871	1
ADO	protein_coding	chr10:64564516-64568239	+	0.977909	-0.0322272	0.711171	1
ADORA1	protein_coding	chr1:203096836-203136533	+	0.735606	-0.442995	0.43362	0.922206
ADORA2A	protein_coding	chr22:24819565-24838328	+	1.01981	0.0282939	0.884088	1
ADORA2A-AS1	lncRNA	chr22:24825174-24891042	-	0.883007	-0.179504	0.833599	1
ADORA2B	protein_coding	chr17:15848231-15879210	+	0.879705	-0.184908	0.038631	0.214262
ADORA2BP1	pseudogene	chr1:209917695-209919021	+	Inf	Inf	1	1
ADORA3	protein_coding	chr1:112042051-112046743	-	0.981366	-0.0271365	1	1
ADPGK	protein_coding	chr15:73043708-73076126	-	0.970987	-0.0424756	0.578561	1
ADPGK-AS1	lncRNA	chr15:73075176-73090540	+	0.750713	-0.413666	0.115193	0.45344
ADPRH	protein_coding	chr3:119298280-119308792	+	0.941755	-0.0865768	0.728652	1
ADPRHL1	protein_coding	chr13:114076255-114107839	-	1.36945	0.453596	0.0752481	0.34215
ADPRHL2	protein_coding	chr1:36554453-36559533	+	1.02478	0.0353111	0.690262	1
ADPRM	protein_coding	chr17:10600927-10614875	+	1.06334	0.088599	0.67328	1
ADRA1B	protein_coding	chr5:159343740-159400017	+	1.17113	0.227897	0.31839	0.803968
ADRA1D	protein_coding	chr20:4201278-4229659	-	Inf	Inf	0.213822	0.65828
ADRA2A	protein_coding	chr10:112836790-112840665	+	0.509521	-0.972787	0.371253	0.855269
ADRA2B	protein_coding	chr2:96778623-96781984	-	0.467689	-1.09638	0.00530534	0.0465462
ADRA2C	protein_coding	chr4:3768296-3770253	+	1.00275	0.00396912	1	1
ADRB1	protein_coding	chr10:115803806-115806667	+	1.12917	0.175268	0.947653	1
ADRB2	protein_coding	chr5:148206156-148208197	+	1.78189	0.833407	6.13048e-16	6.95754e-14
ADRM1	protein_coding	chr20:60877952-60883918	+	0.920895	-0.118892	0.0593124	0.289946
ADSL	protein_coding	chr22:40742504-40762752	+	1.09322	0.12858	0.0632142	0.304227
ADSS	protein_coding	chr1:244571794-244615436	-	0.905334	-0.143478	0.0432168	0.23198
ADSSL1	protein_coding	chr14:105190534-105213662	+	0.574582	-0.799416	0.00323567	0.0310759
ADTRP	protein_coding	chr6:11713888-11779280	-	1.15087	0.202721	0.546731	0.999833
AEBP1	protein_coding	chr7:44143960-44154164	+	0.592486	-0.755147	0.43036	0.919195
AEBP2	protein_coding	chr12:19592608-19675173	+	0.891743	-0.1653	0.0608461	0.296181
AEN	protein_coding	chr15:89164527-89175512	+	1.01127	0.0161632	0.950506	1
AES	protein_coding	chr19:3052908-3062964	-	1.56116	0.642622	6.8699e-24	1.55365e-21
AFAP1	protein_coding	chr4:7760440-7941653	-	1.15431	0.207027	0.029841	0.176747
AFAP1-AS1	lncRNA	chr4:7755817-7780655	+	0.965507	-0.0506417	0.79542	1
AFAP1L1	protein_coding	chr5:148651401-148723200	+	1.24474	0.315842	0.0113211	0.084664
AFAP1L2	protein_coding	chr10:116054583-116164537	-	0.916196	-0.126272	0.0943249	0.398658
AFDN	protein_coding	chr6:168227671-168372700	+	1.39063	0.475739	5.61605e-15	5.71636e-13
AFDN-AS1	lncRNA	chr6:168224570-168227476	-	0.985991	-0.0203543	1	1
AFF1	protein_coding	chr4:87856154-88062206	+	1.18132	0.240396	0.00644614	0.0542277
AFF2	protein_coding	chrX:147582139-148082193	+	2.08194	1.05793	1	1
AFF3	protein_coding	chr2:100163715-100759037	-	0.647893	-0.626172	0.512539	0.983731
AFF4	protein_coding	chr5:132211071-132299354	-	1.06363	0.0889908	0.145639	0.522745
AFG3L1P	misc_RNA	chr16:90038988-90067195	+	0.863409	-0.211883	0.0506213	0.260272
AFG3L2	protein_coding	chr18:12328943-12377275	-	1.4731	0.558852	1.02658e-20	1.79697e-18
AFG3L2P1	pseudogene	chr8:43106556-43127260	-	0	#NAME?	0.997616	1
AFMID	protein_coding	chr17:76183398-76203782	+	0.859342	-0.218695	0.0842696	0.368222
AFP	protein_coding	chr4:74301936-74321502	+	Inf	Inf	1	1
AFTPH	protein_coding	chr2:64751439-64820139	+	0.948738	-0.0759188	0.338146	0.826417
AGA	protein_coding	chr4:178351928-178363657	-	1.02017	0.0288164	0.854156	1
AGAP1	protein_coding	chr2:236402733-237040444	+	1.18173	0.240898	0.00200415	0.0208581
AGAP1-IT1	lncRNA	chr2:236414395-236416210	+	1.11699	0.159612	0.907028	1
AGAP10P	pseudogene	chr10:46174140-46196001	+	1.09272	0.127921	0.932891	1
AGAP11	protein_coding	chr10:88730498-88769960	+	0.292196	-1.77499	0.00176869	0.0187798
AGAP12P	misc_RNA	chr10:49218157-49239658	-	1.75421	0.810821	0.214189	0.658877
AGAP2	protein_coding	chr12:58118076-58135944	-	0.894955	-0.160112	0.370176	0.85374
AGAP2-AS1	lncRNA	chr12:58120023-58122139	+	0.88625	-0.174214	0.292545	0.771856
AGAP3	protein_coding	chr7:150782918-150841523	+	1.00194	0.00279981	0.968631	1
AGAP4	protein_coding	chr10:46321040-46349325	-	1.0682	0.095184	0.668546	1
AGAP5	protein_coding	chr10:75434033-75457554	-	0.922619	-0.116193	0.726663	1
AGAP6	protein_coding	chr10:51748078-51770259	+	1.13219	0.179122	0.206526	0.647651
AGAP7P	misc_RNA	chr10:51464144-51486327	-	1.72928	0.790174	0.125731	0.480396
AGAP9	protein_coding	chr10:48215724-48237508	+	1.11186	0.152978	0.66541	1
AGBL1	protein_coding	chr15:86623039-87572283	+	0.644775	-0.633133	0.806803	1
AGBL1-AS1	lncRNA	chr15:86840064-86860199	-	0	#NAME?	0.343652	0.826417
AGBL2	protein_coding	chr11:47681143-47736928	-	1.03321	0.0471279	0.920653	1
AGBL3	protein_coding	chr7:134671259-134820530	+	1.28557	0.362414	0.202162	0.639402
AGBL5	protein_coding	chr2:27274291-27293490	+	1.23956	0.309826	0.000496249	0.00641706
AGBL5-AS1	lncRNA	chr2:27272551-27273132	-	Inf	Inf	1	1
AGER	protein_coding	chr6:32148745-32152099	-	0.941192	-0.0874387	0.885617	1
AGFG1	protein_coding	chr2:228336888-228425938	+	0.876543	-0.190104	0.00562659	0.0486952
AGFG2	protein_coding	chr7:100136834-100165843	+	0.951232	-0.0721316	0.457717	0.948075
AGGF1	protein_coding	chr5:76326210-76361059	+	0.985225	-0.0214741	0.798645	1
AGGF1P1	pseudogene	chr4:190962139-190965441	+	0.841365	-0.249196	0.71744	1
AGGF1P2	pseudogene	chr10:135455393-135456595	+	1.10084	0.13861	0.730263	1
AGGF1P3	pseudogene	chr3:75702403-75704889	-	0	#NAME?	0.997497	1
AGK	protein_coding	chr7:141251078-141354209	+	1.05597	0.0785684	0.374123	0.858029
AGL	protein_coding	chr1:100315640-100389579	+	0.883617	-0.178506	0.0391499	0.216329
AGMAT	protein_coding	chr1:15898194-15911605	-	1.12938	0.175535	0.272567	0.742347
AGMO	protein_coding	chr7:15239943-15601640	-	Inf	Inf	0.0426514	0.230164
AGO1	protein_coding	chr1:36335409-36389900	+	0.84465	-0.243575	0.00159485	0.017207
AGO2	protein_coding	chr8:141541264-141645646	-	0.946186	-0.079804	0.606823	1
AGO3	protein_coding	chr1:36396683-36522063	+	0.918108	-0.123264	0.256164	0.718906
AGO4	protein_coding	chr1:36273828-36323491	+	1.01284	0.0184122	0.850302	1
AGPAT1	protein_coding	chr6:32135983-32145888	-	1.13422	0.1817	0.0182579	0.122788
AGPAT2	protein_coding	chr9:139567595-139581911	-	0.943901	-0.0832923	0.299738	0.781115
AGPAT3	protein_coding	chr21:45285116-45407475	+	1.24734	0.318858	1.21197e-06	3.25113e-05
AGPAT4	protein_coding	chr6:161551057-161695107	-	1.06103	0.0854601	0.571065	0.999833
AGPAT4-IT1	lncRNA	chr6:161581146-161583014	-	0.804541	-0.313762	0.565363	0.999833
AGPAT5	protein_coding	chr8:6565878-6619024	+	0.873498	-0.195124	0.0137149	0.0986142
AGPS	protein_coding	chr2:178257471-178408564	+	1.03113	0.0442245	0.550257	0.999833
AGR2	protein_coding	chr7:16832264-16844738	-	0.72357	-0.466795	0.0311425	0.182054
AGR3	protein_coding	chr7:16899030-16921613	-	Inf	Inf	1	1
AGRN	protein_coding	chr1:955503-991499	+	0.888158	-0.171112	0.000516167	0.0066386
AGRP	protein_coding	chr16:67516474-67517716	-	1.30683	0.386069	1	1
AGT	protein_coding	chr1:230838269-230850336	-	0.565026	-0.823612	0.267462	0.736733
AGTPBP1	protein_coding	chr9:88161454-88356944	-	1.07109	0.0990731	0.344549	0.826417
AGTR2	protein_coding	chrX:115301958-115306225	+	0.818662	-0.28866	0.9963	1
AGTRAP	protein_coding	chr1:11796142-11810828	+	1.14349	0.193438	0.0295153	0.175218
AGXT	protein_coding	chr2:241808162-241818536	+	0	#NAME?	0.0654078	0.311391
AHCTF1	protein_coding	chr1:247002400-247095280	-	0.835362	-0.259526	4.45854e-05	0.000792402
AHCTF1P1	misc_RNA	chr2:162355578-162364413	-	0.901696	-0.149287	0.708647	1
AHCY	protein_coding	chr20:32868071-32899608	-	1.03592	0.050906	0.413871	0.901869
AHCYL1	protein_coding	chr1:110527387-110566364	+	1.02518	0.0358792	0.534873	0.999833
AHCYL2	protein_coding	chr7:128864855-129070052	+	0.90201	-0.148785	0.176812	0.588636
AHCYP2	pseudogene	chr9:123482851-123484435	+	Inf	Inf	0.137776	0.50571
AHDC1	protein_coding	chr1:27860756-27930005	-	0.85528	-0.225532	0.00332091	0.0317861
AHI1	protein_coding	chr6:135605110-135818903	-	1.17038	0.226983	0.0243964	0.152032
AHNAK	protein_coding	chr11:62201014-62314332	-	0.698725	-0.517202	4.51213e-07	1.33907e-05
AHNAK2	protein_coding	chr14:105403591-105444694	-	0.767841	-0.38112	0.00168497	0.0180705
AHR	protein_coding	chr7:17338276-17385775	+	0.922522	-0.116345	0.10599	0.430223
AHRR	protein_coding	chr5:304291-438406	+	0.686646	-0.542362	0.000279558	0.00387195
AHSA1	protein_coding	chr14:77924220-77935815	+	1.18886	0.249581	0.000346351	0.00466971
AHSA2	protein_coding	chr2:61404553-61416060	+	1.07693	0.106919	0.459885	0.950548
AHSG	protein_coding	chr3:186330850-186339107	+	1.00368	0.00529372	1	1
AICDA	protein_coding	chr12:8754762-8765463	-	Inf	Inf	1	1
AIDA	protein_coding	chr1:222841355-222885864	-	0.83116	-0.266801	0.00035615	0.00478725
AIF1	protein_coding	chr6:31582986-31584802	+	1.76522	0.81985	1	1
AIF1L	protein_coding	chr9:133971863-133998539	+	0.630197	-0.666126	5.80509e-13	4.53045e-11
AIFM1	protein_coding	chrX:129263337-129299861	-	0.991867	-0.0117815	0.950898	1
AIFM2	protein_coding	chr10:71872023-71892690	-	1.04438	0.0626404	0.461147	0.952198
AIFM3	protein_coding	chr22:21319418-21335649	+	0.792179	-0.336102	0.430569	0.919359
AIG1	protein_coding	chr6:143380500-143661480	+	0.986171	-0.0200908	0.850752	1
AIM1	protein_coding	chr6:106959730-107018324	+	1.0018	0.00258844	0.945761	1
AIM1L	protein_coding	chr1:26648350-26680621	-	1.52078	0.604809	2.63915e-07	8.22623e-06
AIM2	protein_coding	chr1:159032275-159046647	-	1.28484	0.361586	0.00308127	0.0297869
AIMP1	protein_coding	chr4:107236767-107270382	+	1.25036	0.322343	0.000315339	0.00429356
AIMP2	protein_coding	chr7:6048882-6063465	+	0.997361	-0.00381215	0.929505	1
AIP	protein_coding	chr11:67250500-67258579	+	0.827872	-0.27252	0.00159432	0.017207
AIPL1	protein_coding	chr17:6327057-6338519	-	1.03257	0.0462363	1	1
AIRN	lncRNA	chr6:160424323-160428696	-	1.13022	0.176602	1	1
AJUBA	protein_coding	chr14:23440383-23451851	-	1.19119	0.252409	4.99331e-05	0.000878023
AK1	protein_coding	chr9:130628759-130641900	-	1.1696	0.22601	0.0103219	0.0789835
AK2	protein_coding	chr1:33473541-33502512	-	1.10015	0.137704	0.0156439	0.109412
AK2P2	pseudogene	chr2:32048556-32048899	-	Inf	Inf	1	1
AK3	protein_coding	chr9:4709556-4742043	-	1.2549	0.327573	4.81629e-05	0.000850275
AK3P3	pseudogene	chr7:23168719-23169535	+	1.18558	0.24559	0.501838	0.975798
AK4	protein_coding	chr1:65613232-65697828	+	0.6365	-0.651769	2.46733e-23	5.49966e-21
AK5	protein_coding	chr1:77747662-78025654	+	0.154611	-2.69328	0.229337	0.681501
AK6	protein_coding	chr5:68647553-68665840	-	0.807062	-0.309249	0.00318118	0.0306381
AK7	protein_coding	chr14:96858448-96955764	+	0.973607	-0.0385886	0.930489	1
AK8	protein_coding	chr9:135600965-135754198	-	0.745585	-0.423555	0.207393	0.649582
AK9	protein_coding	chr6:109814059-110012415	-	0.585899	-0.771276	0.00592102	0.0506631
AKAP1	protein_coding	chr17:55162553-55198710	+	1.02536	0.0361235	0.723184	1
AKAP10	protein_coding	chr17:19807615-19881169	-	1.02056	0.0293643	0.750142	1
AKAP11	protein_coding	chr13:42846289-42897403	+	0.816654	-0.292204	0.000106625	0.00169787
AKAP12	protein_coding	chr6:151561134-151679694	+	0.969431	-0.0447898	0.674444	1
AKAP13	protein_coding	chr15:85923847-86292589	+	1.22599	0.293952	2.18772e-05	0.000421268
AKAP14	protein_coding	chrX:119029936-119054679	+	0	#NAME?	0.566326	0.999833
AKAP17A	protein_coding	chrY:1660486-1671413	+	0.814746	-0.295577	0.21924	0.666672
AKAP2	protein_coding	chr9:112810878-112934792	+	1.08185	0.1135	0.501867	0.975798
AKAP3	protein_coding	chr12:4724674-4758213	-	0.755982	-0.403577	0.465863	0.955884
AKAP5	protein_coding	chr14:64932217-64941221	+	0.611183	-0.710324	0.00225031	0.023018
AKAP6	protein_coding	chr14:32798479-33302268	+	1.18352	0.243088	0.385948	0.872324
AKAP7	protein_coding	chr6:131456826-131604675	+	0.864343	-0.210325	0.302147	0.783748
AKAP8	protein_coding	chr19:15464332-15490612	-	1.0517	0.0727271	0.408175	0.89755
AKAP8L	protein_coding	chr19:15490859-15529932	-	1.11356	0.155178	0.0782059	0.351014
AKAP8P1	pseudogene	chr9:11011744-11013098	+	0.840381	-0.250885	0.993252	1
AKAP9	protein_coding	chr7:91570189-91739987	+	0.983173	-0.0244833	0.931196	1
AKIP1	protein_coding	chr11:8932701-8941626	+	0.998177	-0.00263304	0.972317	1
AKIRIN1	protein_coding	chr1:39456916-39471737	+	0.903767	-0.145977	0.0357264	0.202065
AKIRIN2	protein_coding	chr6:88384578-88411985	-	1.12385	0.168449	0.0649925	0.30997
AKNA	protein_coding	chr9:117098407-117156685	-	0.953007	-0.0694407	0.530857	0.999833
AKNAD1	protein_coding	chr1:109358520-109400864	-	0.745079	-0.424534	0.400883	0.88978
AKR1A1	protein_coding	chr1:46016455-46035723	+	0.970718	-0.0428764	0.605309	1
AKR1B1	protein_coding	chr7:134127102-134143991	-	1.21388	0.279626	0.000112478	0.00177349
AKR1B10	protein_coding	chr7:134212344-134226166	+	1.1655	0.220953	0.433337	0.92208
AKR1B15	protein_coding	chr7:134233849-134264592	+	0.845751	-0.241694	0.624359	1
AKR1B1P1	pseudogene	chr1:224762103-224763290	+	0.460789	-1.11782	0.996841	1
AKR1B1P3	pseudogene	chr11:16504904-16506256	-	Inf	Inf	1	1
AKR1B1P6	pseudogene	chr18:8545606-8546955	+	0	#NAME?	0.997616	1
AKR1C1	protein_coding	chr10:5005454-5020158	+	1.41287	0.498633	0.0186418	0.124451
AKR1C2	protein_coding	chr10:5029967-5060225	-	1.15377	0.206352	0.318279	0.803819
AKR1C3	protein_coding	chr10:5090958-5149878	+	0.901224	-0.150042	0.453226	0.94345
AKR1C6P	misc_RNA	chr10:4913859-4958465	-	4.83752	2.27427	0.587488	1
AKR1C8P	misc_RNA	chr10:5196655-5227150	-	0	#NAME?	0.566313	0.999833
AKR1D1	protein_coding	chr7:137761178-137803050	+	2.78933	1.47992	0.66534	1
AKR1D1P1	pseudogene	chr1:167488785-167505324	+	0	#NAME?	0.230272	0.682431
AKR1E2	protein_coding	chr10:4868369-4890254	+	1.21628	0.28248	0.223658	0.671996
AKR7A2	protein_coding	chr1:19629202-19638640	-	0.980295	-0.0287121	0.696836	1
AKR7A2P1	misc_RNA	chr1:113465972-113467295	+	0.88498	-0.176284	0.750316	1
AKR7A3	protein_coding	chr1:19609057-19615280	-	1.05273	0.0741407	0.88871	1
AKR7L	misc_RNA	chr1:19592476-19600568	-	1.01046	0.015015	1	1
AKT1	protein_coding	chr14:105235686-105262080	-	1.51089	0.595394	1.56978e-15	1.68877e-13
AKT1S1	protein_coding	chr19:50372290-50381613	-	1.26922	0.343947	0.00011471	0.001805
AKT2	protein_coding	chr19:40736224-40791302	-	1.03132	0.0444988	0.519669	0.99113
AKT3	protein_coding	chr1:243651535-244006886	-	1.05584	0.0783868	0.411397	0.899794
AKTIP	protein_coding	chr16:53524952-53537216	-	0.919524	-0.121041	0.324964	0.814791
ALAD	protein_coding	chr9:116148592-116163618	-	0.914291	-0.129275	0.239503	0.69435
ALAS1	protein_coding	chr3:52232099-52248343	+	0.85069	-0.233294	0.0067927	0.0566662
ALAS2	protein_coding	chrX:55035488-55057497	-	0.691805	-0.531563	0.638144	1
ALB	protein_coding	chr4:74269956-74287201	+	0.400437	-1.32035	0.537138	0.999833
ALCAM	protein_coding	chr3:105085557-105295757	+	1.26803	0.342585	7.74396e-11	4.41862e-09
ALDH16A1	protein_coding	chr19:49956473-49974305	+	1.11316	0.154661	0.130803	0.493477
ALDH18A1	protein_coding	chr10:97365686-97416567	-	1.05617	0.0788378	0.252864	0.712592
ALDH1A1	protein_coding	chr9:75515578-75568233	-	1.09959	0.136967	0.833993	1
ALDH1A3	protein_coding	chr15:101419897-101456831	+	0.645208	-0.632164	3.89438e-11	2.32038e-09
ALDH1B1	protein_coding	chr9:38392661-38398662	+	0.884578	-0.176939	0.0249388	0.154474
ALDH1L1	protein_coding	chr3:125822404-125900029	-	1.14187	0.191393	0.713076	1
ALDH1L1-AS1	lncRNA	chr3:125822483-125826912	+	0	#NAME?	0.66209	1
ALDH1L1-AS2	lncRNA	chr3:125898908-125929012	+	1.75782	0.813787	1	1
ALDH1L2	protein_coding	chr12:105413562-105478341	-	1.34372	0.426228	0.000234187	0.0033101
ALDH2	protein_coding	chr12:112204691-112247789	+	0.999579	-0.000608134	1	1
ALDH3A1	protein_coding	chr17:19641297-19651746	-	1.24421	0.315226	0.124456	0.477054
ALDH3A2	protein_coding	chr17:19552064-19580908	+	0.86644	-0.206829	0.00319093	0.0307033
ALDH3B1	protein_coding	chr11:67776017-67796749	+	1.3356	0.417485	8.14757e-05	0.00134633
ALDH3B2	protein_coding	chr11:67429633-67448685	-	1.05589	0.0784539	0.881685	1
ALDH4A1	protein_coding	chr1:19197924-19229293	-	0.984905	-0.0219434	0.851848	1
ALDH5A1	protein_coding	chr6:24495197-24537435	+	0.917669	-0.123954	0.417043	0.905584
ALDH6A1	protein_coding	chr14:74524365-74551196	-	0.800939	-0.320237	0.00518982	0.0457848
ALDH7A1	protein_coding	chr5:125877533-125931082	-	1.01226	0.0175746	0.791713	1
ALDH7A1P1	pseudogene	chr5:76586009-76587822	+	0.464686	-1.10567	0.996844	1
ALDH8A1	protein_coding	chr6:135238528-135271260	-	1.53284	0.616208	0.14579	0.523227
ALDH9A1	protein_coding	chr1:165631449-165667900	-	0.947896	-0.0771998	0.28591	0.76173
ALDOA	protein_coding	chr16:30064411-30081741	+	0.905115	-0.143827	0.00173272	0.0184865
ALDOB	protein_coding	chr9:104182842-104198062	-	0.609445	-0.714431	0.420674	0.909506
ALDOC	protein_coding	chr17:26900133-26903951	-	0.609013	-0.715454	2.71491e-16	3.15042e-14
ALG1	protein_coding	chr16:5121810-5137380	+	0.928767	-0.106611	0.210221	0.655193
ALG10	protein_coding	chr12:34175216-34181237	+	0.723789	-0.466358	0.00254359	0.0252914
ALG10B	protein_coding	chr12:38710557-38723528	+	1.13577	0.18367	0.231372	0.683798
ALG11	protein_coding	chr13:52586523-52603784	+	0.920079	-0.120171	0.225946	0.675593
ALG12	protein_coding	chr22:50296852-50312106	-	0.98976	-0.0148488	0.869712	1
ALG13	protein_coding	chrX:110924346-111003877	+	0.887507	-0.172169	0.16215	0.559328
ALG14	protein_coding	chr1:95448279-95538507	-	1.00631	0.0090685	0.911082	1
ALG1L	protein_coding	chr3:125648118-125655887	-	0.886744	-0.17341	0.793424	1
ALG1L12P	pseudogene	chr8:12278528-12283848	+	0.643057	-0.636981	0.358324	0.838
ALG1L15P	pseudogene	chr3:155761918-155762739	-	Inf	Inf	0.570766	0.999833
ALG1L2	protein_coding	chr3:129800674-129817233	+	0.592775	-0.754445	0.0472246	0.247406
ALG1L6P	pseudogene	chr3:75464218-75473882	+	0.824969	-0.277588	0.248365	0.705557
ALG1L7P	pseudogene	chr4:3937173-3946775	+	0.701909	-0.510643	0.250212	0.708453
ALG1L9P	misc_RNA	chr11:71505409-71524905	-	0.942556	-0.0853491	0.928756	1
ALG2	protein_coding	chr9:101978707-101984246	-	0.997195	-0.00405223	0.961412	1
ALG3	protein_coding	chr3:183960117-183967313	-	0.972396	-0.0403848	0.58607	1
ALG5	protein_coding	chr13:37523907-37573504	-	1.13738	0.185718	0.0699583	0.32521
ALG6	protein_coding	chr1:63833261-63904233	+	1.07263	0.101152	0.334769	0.826417
ALG8	protein_coding	chr11:77811988-77850699	-	0.780534	-0.357467	1.77169e-05	0.0003472
ALG9	protein_coding	chr11:111652919-111742305	-	1.05651	0.079306	0.541118	0.999833
ALK	protein_coding	chr2:29415640-30144477	-	0.429402	-1.2196	0.114164	0.450935
ALKBH1	protein_coding	chr14:78138749-78174356	-	1.01401	0.0200749	0.891066	1
ALKBH2	protein_coding	chr12:109525993-109531293	-	1.06833	0.0953611	0.500305	0.974412
ALKBH3	protein_coding	chr11:43902357-43941825	+	1.27822	0.354137	0.000722134	0.00878441
ALKBH3-AS1	lncRNA	chr11:43930839-43942494	-	0.874305	-0.193791	0.869792	1
ALKBH4	protein_coding	chr7:102096667-102105321	-	0.882352	-0.180575	0.202892	0.64047
ALKBH5	protein_coding	chr17:18086867-18113268	+	0.881678	-0.181677	0.00505189	0.0447591
ALKBH6	protein_coding	chr19:36500018-36505145	-	0.921749	-0.117553	0.533209	0.999833
ALKBH7	protein_coding	chr19:6372444-6375261	+	0.794132	-0.33255	0.019285	0.127754
ALKBH8	protein_coding	chr11:107373453-107436461	-	1.03274	0.046483	0.756626	1
ALMS1	protein_coding	chr2:73612886-73837046	+	1.04675	0.0659127	0.474469	0.963204
ALMS1-IT1	lncRNA	chr2:73684230-73686609	+	1.05459	0.0766756	0.674441	1
ALMS1P1	misc_RNA	chr2:73872046-73912699	+	0.653101	-0.614621	0.497844	0.972308
ALOX12	protein_coding	chr17:6899384-6914055	+	1.39342	0.47863	0.0275152	0.165954
ALOX12-AS1	lncRNA	chr17:6888442-6915653	-	1.04646	0.0655141	0.798056	1
ALOX12B	protein_coding	chr17:7975954-7991021	-	0.935528	-0.0961469	0.725909	1
ALOX12P1	pseudogene	chr17:28856704-28868858	+	Inf	Inf	1	1
ALOX12P2	misc_RNA	chr17:6756895-6803668	+	1.30623	0.385406	0.127467	0.484517
ALOX15	protein_coding	chr17:4534214-4544960	-	2.10396	1.07311	0.0761296	0.344691
ALOX15B	protein_coding	chr17:7942358-7952452	+	0.687302	-0.540984	0.996112	1
ALOX15P1	misc_RNA	chr17:6561038-6564701	+	0	#NAME?	0.997616	1
ALOX5	protein_coding	chr10:45869614-45941567	+	0.933311	-0.0995707	0.549403	0.999833
ALOX5AP	protein_coding	chr13:31287615-31338565	+	0.806585	-0.310102	0.646203	1
ALOXE3	protein_coding	chr17:7999218-8022234	-	1.1699	0.226389	0.22316	0.671123
ALPI	protein_coding	chr2:233320822-233325455	+	Inf	Inf	1	1
ALPK1	protein_coding	chr4:113218499-113363774	+	1.2809	0.357162	0.0746071	0.340535
ALPK2	protein_coding	chr18:56148479-56296189	-	1.15408	0.206748	1	1
ALPK3	protein_coding	chr15:85359911-85416713	+	1.10345	0.142021	0.544282	0.999833
ALPP	protein_coding	chr2:233243244-233247599	+	0.665314	-0.587893	0.00971184	0.0755315
ALPPL2	protein_coding	chr2:233271552-233275424	+	0.470243	-1.08852	0.204835	0.644371
ALS2	protein_coding	chr2:202564986-202645895	-	0.918187	-0.12314	0.117503	0.459073
ALS2CL	protein_coding	chr3:46710485-46735203	-	1.05525	0.0775889	0.429687	0.918356
ALS2CR11	protein_coding	chr2:202352144-202483905	-	1.59451	0.673109	0.823406	1
ALS2CR12	protein_coding	chr2:202152994-202222121	-	0.999865	-0.000195374	1	1
ALX1	protein_coding	chr12:85674036-85695562	+	1.02409	0.0343487	0.908552	1
ALX3	protein_coding	chr1:110602997-110613322	-	1.18872	0.249412	0.429008	0.917539
ALX4	protein_coding	chr11:44282278-44331716	-	0.694641	-0.52566	0.000566425	0.0071748
ALYREF	protein_coding	chr17:79845711-79849462	-	1.02474	0.0352593	0.805963	1
AMACR	protein_coding	chr5:33987091-34008220	-	0.613792	-0.704177	3.70673e-05	0.000673581
AMBP	protein_coding	chr9:116822407-116840752	-	1.13356	0.180863	0.895578	1
AMBRA1	protein_coding	chr11:46417962-46615619	-	1.07241	0.100855	0.285715	0.761489
AMD1	protein_coding	chr6:111135824-111216916	+	0.940666	-0.088246	0.162207	0.559361
AMD1P3	pseudogene	chr5:43586465-43588924	-	0.702006	-0.510445	0.416312	0.905082
AMDHD1	protein_coding	chr12:96337071-96362370	+	1.03169	0.0450148	0.867517	1
AMDHD2	protein_coding	chr16:2570346-2580955	+	0.940899	-0.0878887	0.424308	0.91237
AMER1	protein_coding	chrX:63404997-63425624	-	0.73452	-0.445126	0.0006939	0.00847423
AMER3	protein_coding	chr2:131513077-131525707	+	0	#NAME?	0.566313	0.999833
AMFR	protein_coding	chr16:56395364-56459450	-	1.0334	0.0473975	0.495764	0.970821
AMH	protein_coding	chr19:2249278-2252072	+	0.647844	-0.626282	0.0578602	0.285284
AMIGO1	protein_coding	chr1:110049446-110052336	-	0.686466	-0.542739	0.0139617	0.100064
AMIGO2	protein_coding	chr12:47469490-47473734	-	0.792757	-0.335049	0.0174735	0.118802
AMIGO3	protein_coding	chr3:49754267-49757238	-	0.664273	-0.590151	0.0111688	0.0838639
AMMECR1	protein_coding	chrX:109437414-109683461	-	0.280781	-1.83248	3.7104e-74	1.64228e-70
AMMECR1L	protein_coding	chr2:128619204-128643514	-	1.13646	0.184546	0.0322926	0.187077
AMN	protein_coding	chr14:103388993-103397179	+	0.945769	-0.0804401	0.81486	1
AMN1	protein_coding	chr12:31824071-31882108	-	0.880123	-0.184222	0.554822	0.999833
AMOT	protein_coding	chrX:112018105-112084043	-	0.402417	-1.31324	0.095813	0.403009
AMOTL1	protein_coding	chr11:94501508-94609918	+	1.47715	0.562813	1.27041e-16	1.50809e-14
AMOTL2	protein_coding	chr3:134074187-134094259	-	0.992736	-0.0105186	0.837635	1
AMPD1	protein_coding	chr1:115215719-115238239	-	Inf	Inf	0.245048	0.701241
AMPD2	protein_coding	chr1:110162435-110174677	+	1.0612	0.0856927	0.356615	0.835982
AMPD3	protein_coding	chr11:10471868-10529126	+	0.94959	-0.0746232	0.468037	0.957994
AMPH	protein_coding	chr7:38423297-38671167	-	0.256232	-1.96448	0.133641	0.498481
AMT	protein_coding	chr3:49454211-49460111	-	1.23357	0.302836	0.642271	1
AMY1B	protein_coding	chr1:104230041-104238889	-	0.693979	-0.527036	0.997827	1
AMY2A	protein_coding	chr1:104159954-104168402	+	0.869178	-0.202276	0.874408	1
AMY2B	protein_coding	chr1:104097266-104122156	+	1.01792	0.0256281	1	1
AMYP1	pseudogene	chr1:104256342-104262527	+	1.04097	0.0579266	1	1
AMZ1	protein_coding	chr7:2719156-2804759	+	0.953037	-0.0693962	0.853046	1
AMZ2	protein_coding	chr17:66202270-66253305	+	1.0859	0.118893	0.153385	0.540958
AMZ2P1	misc_RNA	chr17:62962668-62971703	-	0.80233	-0.317733	0.171853	0.57836
AMZ2P2	pseudogene	chr6:159146722-159147840	-	0.733225	-0.447671	0.659272	1
ANAPC1	protein_coding	chr2:112525214-112641741	-	0.907593	-0.139883	0.0430743	0.231495
ANAPC10	protein_coding	chr4:145915727-146019693	-	1.02328	0.0332073	0.873831	1
ANAPC11	protein_coding	chr17:79848666-79858409	+	1.01108	0.0158963	0.899256	1
ANAPC13	protein_coding	chr3:134196546-134204865	-	0.56987	-0.811296	1.26953e-21	2.45837e-19
ANAPC15	protein_coding	chr11:71817422-71823826	-	1.17823	0.236616	0.013404	0.0969187
ANAPC16	protein_coding	chr10:73975758-73995618	+	1.05659	0.0794157	0.287889	0.765231
ANAPC1P1	misc_RNA	chr2:87088948-87122165	+	2.42988	1.28089	0.599993	1
ANAPC2	protein_coding	chr9:140069236-140083057	-	0.820788	-0.284919	0.000927077	0.0108309
ANAPC4	protein_coding	chr4:25378848-25420120	+	1.16863	0.224814	0.0622596	0.300935
ANAPC5	protein_coding	chr12:121746048-121792012	-	0.990576	-0.0136604	0.870908	1
ANAPC7	protein_coding	chr12:110810705-110841535	-	1.15505	0.207954	0.00956915	0.074718
ANG	protein_coding	chr14:21152336-21162345	+	1.16183	0.216399	0.273669	0.743029
ANGEL1	protein_coding	chr14:77253586-77279283	-	0.94378	-0.0834769	0.409575	0.89883
ANGEL2	protein_coding	chr1:213165524-213189217	-	0.699673	-0.515247	1.51949e-05	0.000304124
ANGPT1	protein_coding	chr8:108261710-108510283	-	1.6975	0.763411	0.131679	0.494884
ANGPT2	protein_coding	chr8:6357172-6420784	-	0.515937	-0.954733	0.464809	0.955867
ANGPT4	protein_coding	chr20:850542-896977	-	1.00577	0.00829722	1	1
ANGPTL1	protein_coding	chr1:178818670-178840215	-	1.09213	0.127148	1	1
ANGPTL2	protein_coding	chr9:129849628-129885044	-	0.430922	-1.2145	0.022705	0.144095
ANGPTL3	protein_coding	chr1:63063158-63071976	+	0.60658	-0.721231	0.570285	0.999833
ANGPTL4	protein_coding	chr19:8429011-8439259	+	0.586392	-0.770063	0.00480476	0.0429627
ANGPTL5	protein_coding	chr11:101761405-101787253	-	1.55597	0.637816	1	1
ANGPTL6	protein_coding	chr19:10203013-10213425	-	0.809905	-0.304175	0.158761	0.552419
ANGPTL7	protein_coding	chr1:11249346-11256038	+	0.608766	-0.716041	0.785163	1
ANGPTL8	protein_coding	chr19:11350295-11352619	+	0.630307	-0.665874	0.78403	1
ANK1	protein_coding	chr8:41510744-41754280	-	0.712511	-0.489016	0.0669062	0.315999
ANK2	protein_coding	chr4:113739239-114304896	+	1.69862	0.764363	0.00768669	0.0624919
ANK3	protein_coding	chr10:61786056-62493284	-	0.864216	-0.210536	0.187993	0.611262
ANKAR	protein_coding	chr2:190540711-190611376	+	1.1745	0.232044	0.344972	0.826417
ANKDD1A	protein_coding	chr15:65204101-65251042	+	0.791711	-0.336955	0.0889655	0.382093
ANKDD1B	protein_coding	chr5:74907301-74967671	+	1.7486	0.806197	0.555274	0.999833
ANKEF1	protein_coding	chr20:10015647-10037410	+	0.982259	-0.0258245	0.788205	1
ANKFN1	protein_coding	chr17:54230836-54560007	+	1.15744	0.21094	1	1
ANKFY1	protein_coding	chr17:4067112-4167290	-	0.931046	-0.103076	0.119858	0.465591
ANKH	protein_coding	chr5:14704909-14871887	-	1.11943	0.162762	0.121416	0.46929
ANKHD1	protein_coding	chr5:139781399-139919441	+	1.07017	0.097835	0.0834616	0.366587
ANKHD1-EIF4EBP3	protein_coding	chr5:139781399-139929163	+	1.08015	0.111234	0.0504231	0.259576
ANKIB1	protein_coding	chr7:91875548-92030698	+	0.988785	-0.0162707	0.790261	1
ANKK1	protein_coding	chr11:113258513-113271140	+	1.18105	0.240076	0.421343	0.910417
ANKLE1	protein_coding	chr19:17392454-17398455	+	0.920362	-0.119727	0.786424	1
ANKLE2	protein_coding	chr12:133302253-133338474	-	1.07546	0.104953	0.119471	0.464962
ANKMY1	protein_coding	chr2:241418839-241500527	-	0.774109	-0.36939	0.0448678	0.238168
ANKMY2	protein_coding	chr7:16639401-16685442	-	1.25487	0.327541	0.000252575	0.00353616
ANKRA2	protein_coding	chr5:72848025-72861511	-	1.05939	0.0832374	0.58263	1
ANKRD1	protein_coding	chr10:92671857-92681032	-	0.644041	-0.634775	0.0334568	0.191678
ANKRD10	protein_coding	chr13:111530887-111567454	-	0.932391	-0.100993	0.207248	0.649257
ANKRD11	protein_coding	chr16:89334029-89556969	-	1.5272	0.610886	2.71186e-19	4.15949e-17
ANKRD12	protein_coding	chr18:9136751-9285983	+	0.988044	-0.0173525	0.928407	1
ANKRD13A	protein_coding	chr12:110437235-110477237	+	1.44864	0.534698	6.83366e-16	7.67128e-14
ANKRD13B	protein_coding	chr17:27920527-27941779	+	1.32692	0.408084	0.00186893	0.0196471
ANKRD13C	protein_coding	chr1:70724685-70820417	-	0.904513	-0.144787	0.0999907	0.414354
ANKRD13D	protein_coding	chr11:67056762-67069955	+	0.843887	-0.244878	0.0133341	0.0966158
ANKRD16	protein_coding	chr10:5903689-5931860	-	0.844478	-0.243868	0.244993	0.701241
ANKRD17	protein_coding	chr4:73939683-74124515	-	0.924349	-0.11349	0.0941173	0.398138
ANKRD18A	protein_coding	chr9:38571361-38620657	-	1.03938	0.0557277	0.748522	1
ANKRD18B	protein_coding	chr9:33524411-33573001	+	0.983044	-0.0246717	0.916508	1
ANKRD18CP	misc_RNA	chr9:99918175-100001024	-	0.96221	-0.0555767	0.982843	1
ANKRD18DP	misc_RNA	chr3:197784402-197807542	-	0.0929231	-3.42782	0.00011146	0.00176012
ANKRD19P	misc_RNA	chr9:95571893-95600739	+	0.801436	-0.319341	0.279961	0.752561
ANKRD2	protein_coding	chr10:99332198-99343653	+	0.981127	-0.0274875	0.947054	1
ANKRD20A1	protein_coding	chr9:67926761-67969840	+	0.898827	-0.153885	0.668172	1
ANKRD20A11P	misc_RNA	chr21:15316090-15352765	-	Inf	Inf	1	1
ANKRD20A19P	misc_RNA	chr13:24481423-24523454	-	0	#NAME?	0.66139	1
ANKRD20A2	protein_coding	chr9:42368303-42411410	+	0.58132	-0.782596	0.25166	0.71073
ANKRD20A20P	pseudogene	chr9:69423200-69448577	+	0.305527	-1.71063	0.135709	0.501449
ANKRD20A3	protein_coding	chr9:43089972-43133510	-	0.537107	-0.896718	0.424585	0.912775
ANKRD20A4	protein_coding	chr9:69381981-69425109	+	0.247285	-2.01575	0.030735	0.180421
ANKRD20A5P	misc_RNA	chr18:14179096-14227049	+	0.875208	-0.192302	1	1
ANKRD20A8P	misc_RNA	chr2:95426673-95522820	-	2.2681	1.18149	0.500773	0.975078
ANKRD22	protein_coding	chr10:90579656-90611732	-	0.734718	-0.444737	0.00731076	0.060082
ANKRD23	protein_coding	chr2:97503651-97509758	-	0.869268	-0.202126	0.422231	0.910938
ANKRD24	protein_coding	chr19:4183351-4224811	+	1.73367	0.79383	0.127093	0.483745
ANKRD26	protein_coding	chr10:27293045-27389427	-	1.09297	0.128251	0.493706	0.968807
ANKRD26P1	misc_RNA	chr16:46503249-46603009	-	1.94627	0.960712	0.840026	1
ANKRD27	protein_coding	chr19:33087907-33166102	-	1.37582	0.460287	1.2504e-10	6.9536e-09
ANKRD28	protein_coding	chr3:15708743-15901053	-	0.924994	-0.112483	0.174432	0.583253
ANKRD29	protein_coding	chr18:21178890-21242849	-	0.956196	-0.0646214	0.810397	1
ANKRD30B	protein_coding	chr18:14748239-14852737	+	1.45421	0.540234	0.512542	0.983731
ANKRD30BP2	misc_RNA	chr21:14410487-14490572	+	0.975688	-0.0355082	1	1
ANKRD30BP3	misc_RNA	chr10:45650110-45681489	+	Inf	Inf	1	1
ANKRD31	protein_coding	chr5:74364122-74532703	-	2.77336	1.47163	0.0983115	0.409462
ANKRD33B	protein_coding	chr5:10564435-10657928	+	1.00038	0.000545113	0.959164	1
ANKRD34A	protein_coding	chr1:145470508-145475647	+	0.468666	-1.09337	0.000377824	0.00503923
ANKRD34B	protein_coding	chr5:79852574-79866304	-	0.819187	-0.287735	0.757517	1
ANKRD36	protein_coding	chr2:97779233-97930258	+	1.27779	0.353646	0.0458873	0.241898
ANKRD36B	protein_coding	chr2:98121261-98206428	-	1.003	0.00432027	1	1
ANKRD36BP1	misc_RNA	chr1:168214803-168216668	-	0.822261	-0.282331	0.0831639	0.366212
ANKRD36BP2	misc_RNA	chr2:89065419-89106110	+	0.906502	-0.141619	1	1
ANKRD36C	protein_coding	chr2:96515296-96658068	-	1.27369	0.349011	0.0529801	0.26936
ANKRD37	protein_coding	chr4:186317840-186321399	+	0.811439	-0.301445	0.303579	0.785527
ANKRD39	protein_coding	chr2:97513722-97523756	-	0.966475	-0.0491964	0.845478	1
ANKRD40	protein_coding	chr17:48770551-48785270	-	0.712912	-0.488204	8.88727e-10	4.38462e-08
ANKRD42	protein_coding	chr11:82904781-82967141	+	1.05209	0.0732649	0.475233	0.963812
ANKRD44	protein_coding	chr2:197851386-198175521	-	0.847337	-0.238991	0.191826	0.618902
ANKRD44-IT1	lncRNA	chr2:198115582-198167243	-	0.660978	-0.597326	0.805925	1
ANKRD45	protein_coding	chr1:173577475-173639001	-	Inf	Inf	1	1
ANKRD46	protein_coding	chr8:101521980-101572014	-	0.517824	-0.949467	2.96611e-15	3.08386e-13
ANKRD49	protein_coding	chr11:94227153-94232744	+	1.09279	0.128022	0.221524	0.669346
ANKRD50	protein_coding	chr4:125585203-125633887	-	0.989502	-0.0152253	0.880787	1
ANKRD52	protein_coding	chr12:56631591-56652143	-	1.5091	0.593689	1.65091e-07	5.34485e-06
ANKRD53	protein_coding	chr2:71205575-71212629	+	0.92804	-0.107741	0.833894	1
ANKRD54	protein_coding	chr22:38226862-38240353	-	1.1047	0.143659	0.202823	0.64047
ANKRD55	protein_coding	chr5:55395507-55529186	-	7.08425	2.82462	0.028907	0.172501
ANKRD6	protein_coding	chr6:90142897-90343553	+	0.837143	-0.256455	0.209762	0.654552
ANKRD61	protein_coding	chr7:6071007-6076183	+	0.803571	-0.315503	0.421777	0.910551
ANKRD62	protein_coding	chr18:12093848-12129763	+	0.413619	-1.27363	0.0645274	0.308479
ANKRD63	protein_coding	chr15:40570573-40574787	-	0.649988	-0.621514	0.150458	0.534345
ANKRD65	protein_coding	chr1:1353800-1356824	-	1.00453	0.00652249	0.977207	1
ANKRD7	protein_coding	chr7:117864712-117882785	+	0.546188	-0.872532	0.510748	0.982761
ANKRD9	protein_coding	chr14:102973198-102976128	-	0.948817	-0.0757985	0.514903	0.986039
ANKS1A	protein_coding	chr6:34857038-35059190	+	0.948023	-0.077006	0.327518	0.818941
ANKS1B	protein_coding	chr12:99128569-100378432	-	1.37614	0.460631	0.0303493	0.178564
ANKS3	protein_coding	chr16:4746511-4784378	-	0.945077	-0.0814967	0.560658	0.999833
ANKS6	protein_coding	chr9:101494291-101558824	-	1.03249	0.0461339	0.533834	0.999833
ANKUB1	protein_coding	chr3:149479226-149510610	-	1.36989	0.454056	0.26779	0.736806
ANKZF1	protein_coding	chr2:220094479-220101391	+	0.833068	-0.263494	0.0022782	0.0232801
ANLN	protein_coding	chr7:36429412-36493400	+	0.810429	-0.303243	2.28051e-09	1.05145e-07
ANO1	protein_coding	chr11:69924408-70035651	+	0.792899	-0.334791	0.0288279	0.172128
ANO10	protein_coding	chr3:43407818-43733086	-	0.847254	-0.239133	0.0448447	0.238168
ANO2	protein_coding	chr12:5671817-6055398	-	0.916138	-0.126364	0.843973	1
ANO3	protein_coding	chr11:26210670-26684836	+	Inf	Inf	1	1
ANO4	protein_coding	chr12:101188374-101522419	+	0.795973	-0.329208	0.343833	0.826417
ANO5	protein_coding	chr11:22214722-22304913	+	0	#NAME?	0.555898	0.999833
ANO6	protein_coding	chr12:45609770-45834187	+	0.943687	-0.0836195	0.158298	0.551693
ANO7	protein_coding	chr2:242127924-242164791	+	0.835421	-0.259425	0.23268	0.685372
ANO8	protein_coding	chr19:17434032-17445638	-	0.842152	-0.247847	0.17	0.575012
ANO9	protein_coding	chr11:417930-442011	-	0.929154	-0.106011	0.569047	0.999833
ANOS1	protein_coding	chrX:8496915-8700228	-	0.319379	-1.64666	0.0227525	0.144271
ANP32A	protein_coding	chr15:69070874-69113261	-	0.991822	-0.0118462	0.882423	1
ANP32A-IT1	lncRNA	chr15:69096160-69099440	-	0.936648	-0.0944216	0.852252	1
ANP32AP1	misc_RNA	chr15:35529527-35530264	+	0	#NAME?	0.546302	0.999833
ANP32B	protein_coding	chr9:100745489-100778225	+	1.20632	0.270613	3.48726e-07	1.06135e-05
ANP32BP1	pseudogene	chr15:75613923-75615047	-	1.06911	0.0964144	0.929497	1
ANP32BP3	pseudogene	chr15:81409480-81410681	-	0	#NAME?	0.24546	0.701318
ANP32E	protein_coding	chr1:150190717-150208504	-	0.946254	-0.0797007	0.227686	0.679067
ANPEP	protein_coding	chr15:90328126-90358072	-	1.73049	0.791178	0.732064	1
ANTXR1	protein_coding	chr2:69240276-69476459	+	0.921309	-0.118242	0.204376	0.643513
ANTXR2	protein_coding	chr4:80822771-80994626	-	0.664472	-0.589719	0.00057124	0.00722397
ANTXRL	protein_coding	chr10:47658233-47701443	+	0.814815	-0.295456	0.994888	1
ANXA1	protein_coding	chr9:75766647-75785309	+	1.51525	0.599559	1.04386e-20	1.81696e-18
ANXA10	protein_coding	chr4:169013688-169108893	+	1.26022	0.33368	0.860148	1
ANXA11	protein_coding	chr10:81914880-81965433	-	1.07006	0.0976879	0.119018	0.463609
ANXA13	protein_coding	chr8:124693034-124749666	-	1.36953	0.453682	0.661038	1
ANXA2	protein_coding	chr15:60639350-60690185	-	0.889413	-0.169075	0.000314371	0.00428515
ANXA2P1	misc_RNA	chr4:154228621-154229963	-	0.485156	-1.04348	0.996793	1
ANXA2P2	misc_RNA	chr9:33624223-33625532	+	0.725915	-0.462127	0.118109	0.460876
ANXA2R	protein_coding	chr5:43039182-43040447	-	1.10468	0.143627	0.831104	1
ANXA3	protein_coding	chr4:79472742-79531605	+	1.07569	0.105262	0.452455	0.942493
ANXA4	protein_coding	chr2:69870937-70053609	+	1.38878	0.473816	1.41867e-06	3.76324e-05
ANXA5	protein_coding	chr4:122589152-122618147	-	1.04197	0.0593179	0.319777	0.806352
ANXA6	protein_coding	chr5:150480267-150537443	-	0.985143	-0.0215943	0.90853	1
ANXA7	protein_coding	chr10:75134859-75173843	-	1.22665	0.294718	3.21669e-06	7.69921e-05
ANXA8	protein_coding	chr10:48255204-48271369	+	0.908066	-0.139131	0.110049	0.440921
ANXA8L1	protein_coding	chr10:47157983-47174180	-	0.863489	-0.21175	0.304545	0.786835
ANXA9	protein_coding	chr1:150954499-150968114	+	0.777052	-0.363917	0.204306	0.643444
AOAH	protein_coding	chr7:36552549-36764154	-	0.48943	-1.03083	0.608858	1
AOC1	protein_coding	chr7:150549565-150558379	+	0.631122	-0.664009	0.0771057	0.347714
AOC2	protein_coding	chr17:40996600-41002729	+	0.686252	-0.54319	0.0263268	0.16057
AOC3	protein_coding	chr17:41003201-41010147	+	0.603877	-0.727672	0.115954	0.454992
AOX1	protein_coding	chr2:201450731-201536218	+	2.10642	1.0748	3.00254e-11	1.80988e-09
AOX3P-AOX2P	misc_RNA	chr2:201560446-201659638	+	0.351469	-1.50853	0.354939	0.834312
AP1AR	protein_coding	chr4:113152895-113194266	+	1.10338	0.14193	0.146031	0.523789
AP1B1	protein_coding	chr22:29723669-29784572	-	1.27133	0.34634	5.43779e-09	2.34324e-07
AP1G1	protein_coding	chr16:71762903-71842976	-	1.01141	0.0163723	0.750542	1
AP1G2	protein_coding	chr14:24028772-24037045	-	1.0351	0.0497739	0.549967	0.999833
AP1M1	protein_coding	chr19:16308665-16346156	+	1.09898	0.136165	0.0913757	0.390012
AP1M2	protein_coding	chr19:10683347-10697991	-	1.14942	0.200908	0.00600626	0.051265
AP1S1	protein_coding	chr7:100797686-100804557	+	0.518408	-0.947839	1.70671e-25	4.48127e-23
AP1S2	protein_coding	chrX:15843929-15873137	-	1.03047	0.0432985	0.706718	1
AP1S3	protein_coding	chr2:224620047-224702319	-	1.06847	0.0955451	0.273475	0.742808
AP2A1	protein_coding	chr19:50270180-50310369	+	1.21152	0.27682	1.13675e-05	0.000235743
AP2A2	protein_coding	chr11:925809-1012245	+	0.858207	-0.220603	0.00346599	0.03285
AP2B1	protein_coding	chr17:33914282-34053436	+	1.35689	0.440306	3.18446e-17	3.9945e-15
AP2M1	protein_coding	chr3:183892634-183901879	+	1.12721	0.172755	0.00106674	0.0121823
AP2S1	protein_coding	chr19:47341415-47354252	-	1.04023	0.0569077	0.438724	0.926918
AP3B1	protein_coding	chr5:77298150-77590579	-	1.19104	0.252224	0.000144206	0.00218909
AP3B2	protein_coding	chr15:83328033-83378660	-	0.588901	-0.763903	0.251392	0.710471
AP3D1	protein_coding	chr19:2100987-2151556	-	1.21797	0.284481	3.5253e-07	1.06873e-05
AP3M1	protein_coding	chr10:75880015-75910843	-	1.11857	0.161653	0.0163648	0.113303
AP3M2	protein_coding	chr8:42010464-42028701	+	1.04552	0.0642191	0.551444	0.999833
AP3S1	protein_coding	chr5:115177303-115249778	+	1.17688	0.234967	0.001944	0.020314
AP3S2	protein_coding	chr15:90373831-90437617	-	0.868465	-0.203461	0.0324761	0.187901
AP4B1	protein_coding	chr1:114436816-114447746	-	1.11789	0.160782	0.139179	0.508033
AP4B1-AS1	lncRNA	chr1:114355234-114443859	+	1.20336	0.267069	0.256244	0.719067
AP4E1	protein_coding	chr15:51200869-51298097	+	0.97844	-0.0314443	0.706237	1
AP4M1	protein_coding	chr7:99699130-99704803	+	1.00682	0.00980129	0.953378	1
AP4S1	protein_coding	chr14:31494312-31565656	+	1.22981	0.298432	0.0464184	0.243884
AP5B1	protein_coding	chr11:65541369-65548062	-	0.891763	-0.165267	0.0220402	0.141031
AP5M1	protein_coding	chr14:57735606-57756797	+	0.972629	-0.0400386	0.648594	1
AP5S1	protein_coding	chr20:3801171-3805954	+	1.05629	0.0790089	0.486821	0.96686
AP5Z1	protein_coding	chr7:4815262-4834026	+	1.16873	0.224947	0.0212156	0.137257
APAF1	protein_coding	chr12:99039078-99129211	+	1.21556	0.281622	0.00116038	0.0130735
APBA1	protein_coding	chr9:72042449-72287275	-	1.01095	0.0157084	0.965921	1
APBA2	protein_coding	chr15:29213840-29410518	+	0.675564	-0.565835	0.353002	0.831864
APBA3	protein_coding	chr19:3750771-3761673	-	0.881184	-0.182485	0.143755	0.518569
APBB1	protein_coding	chr11:6416354-6440702	-	0.830234	-0.268411	0.13538	0.500594
APBB1IP	protein_coding	chr10:26727266-26856732	+	0.533152	-0.907381	0.645667	1
APBB2	protein_coding	chr4:40812044-41216635	-	0.880632	-0.183389	0.0331478	0.190678
APBB3	protein_coding	chr5:139937853-139944189	-	0.754336	-0.406722	0.0257412	0.158054
APC	protein_coding	chr5:112043202-112181936	+	0.782006	-0.354749	0.000507149	0.00654163
APC2	protein_coding	chr19:1450148-1473243	+	0.642232	-0.638833	0.000404017	0.00533802
APCDD1	protein_coding	chr18:10454625-10488698	+	0.251491	-1.99142	0.0568482	0.282173
APCDD1L	protein_coding	chr20:57034157-57089994	-	0.983922	-0.0233846	0.856134	1
APCDD1L-AS1	lncRNA	chr20:57090435-57194948	+	0.601328	-0.733776	0.0532804	0.270399
APEH	protein_coding	chr3:49711435-49720934	+	1.3229	0.403704	9.13737e-08	3.11102e-06
APEX1	protein_coding	chr14:20923290-20925931	+	1.13541	0.183215	0.000479844	0.00623354
APEX2	protein_coding	chrX:55026756-55034306	+	0.874756	-0.193047	0.040128	0.220206
APH1A	protein_coding	chr1:150237799-150241609	-	1.16366	0.218669	0.00086831	0.0102538
APH1B	protein_coding	chr15:63569749-63601325	+	1.32142	0.402092	0.0142267	0.101634
API5	protein_coding	chr11:43333505-43366080	+	1.01299	0.0186259	0.790352	1
API5P1	pseudogene	chrX:115235619-115239750	-	0.678815	-0.55891	0.548357	0.999833
API5P2	pseudogene	chr2:178859544-178863604	-	0.875761	-0.191391	0.992563	1
APIP	protein_coding	chr11:34903842-34937958	-	1.20109	0.264348	1.74007e-05	0.000342519
APITD1-CORT	protein_coding	chr1:10490159-10512060	+	0.99571	-0.00620318	0.943569	1
APLF	protein_coding	chr2:68694691-68807294	+	0.880671	-0.183325	0.379957	0.865413
APLN	protein_coding	chrX:128779236-128788933	-	0.60637	-0.721729	0.0145971	0.103658
APLNR	protein_coding	chr11:57001051-57004927	-	0	#NAME?	0.341544	0.826417
APLP1	protein_coding	chr19:36359347-36370699	+	0.97041	-0.043333	0.756343	1
APLP2	protein_coding	chr11:129939716-130014706	+	1.08483	0.117472	0.0325317	0.188012
APMAP	protein_coding	chr20:24943580-24973425	-	1.24663	0.31803	1.06027e-06	2.89432e-05
APOA1	protein_coding	chr11:116706467-116708666	-	Inf	Inf	0.166666	0.5682
APOA1-AS	antisense_RNA	chr11:116706833-116726445	+	1.0365	0.0517182	1	1
APOA5	protein_coding	chr11:116660086-116663136	-	Inf	Inf	1	1
APOBEC1	protein_coding	chr12:7801996-7823195	-	1.06322	0.0884356	1	1
APOBEC2	protein_coding	chr6:41020940-41032630	+	1.48156	0.56712	0.293823	0.773854
APOBEC3A	protein_coding	chr22:39353527-39359188	+	Inf	Inf	0.346355	0.826417
APOBEC3B	protein_coding	chr22:39378404-39388784	+	0.448527	-1.15673	9.39369e-14	8.1071e-12
APOBEC3B-AS1	lncRNA	chr22:39387564-39394225	-	Inf	Inf	0.571139	0.999833
APOBEC3C	protein_coding	chr22:39410265-39414843	+	0.59899	-0.739397	1.4317e-22	2.99719e-20
APOBEC3D	protein_coding	chr22:39417118-39429256	+	0.731244	-0.451575	0.0354458	0.200808
APOBEC3F	protein_coding	chr22:39436673-39451977	+	0.592409	-0.755335	7.66035e-16	8.50684e-14
APOBEC3G	protein_coding	chr22:39473010-39483748	+	0.36331	-1.46073	1.28216e-65	4.4139e-62
APOBEC3H	protein_coding	chr22:39493229-39500072	+	0.617069	-0.696497	0.332351	0.825005
APOBEC4	protein_coding	chr1:183615410-183622448	-	0.243284	-2.03929	0.658584	1
APOBR	protein_coding	chr16:28505970-28510291	+	0.637898	-0.648601	0.0421849	0.228419
APOC1	protein_coding	chr19:45417504-45422606	+	0.530155	-0.915513	0.0633741	0.304804
APOC1P1	misc_RNA	chr19:45430060-45434643	+	0	#NAME?	0.997497	1
APOC2	protein_coding	chr19:45449239-45452822	+	1.04097	0.0579266	1	1
APOC4	protein_coding	chr19:45445495-45448753	+	Inf	Inf	1	1
APOC4-APOC2	lncRNA	chr19:45445495-45452822	+	1.92358	0.943794	1	1
APOD	protein_coding	chr3:195295573-195311076	-	1.11663	0.159153	1	1
APOE	protein_coding	chr19:45409006-45412652	+	1.09007	0.124421	0.581065	1
APOF	protein_coding	chr12:56754355-56756583	-	0	#NAME?	0.997497	1
APOL1	protein_coding	chr22:36649117-36663577	+	1.0943	0.130012	0.0396013	0.218128
APOL2	protein_coding	chr22:36622255-36636000	-	1.16861	0.224799	0.000637112	0.00788955
APOL3	protein_coding	chr22:36536371-36562225	-	0.817706	-0.290347	0.0186885	0.12471
APOL4	protein_coding	chr22:36585176-36600879	-	Inf	Inf	0.560478	0.999833
APOL6	protein_coding	chr22:36044424-36064456	+	0.987493	-0.018157	0.788941	1
APOLD1	protein_coding	chr12:12878851-12944400	+	0.885799	-0.174949	0.409042	0.898609
APOM	protein_coding	chr6:31620187-31625987	+	0.929403	-0.105623	0.798322	1
APOO	protein_coding	chrX:23851465-23926057	-	1.00664	0.00955357	0.919887	1
APOOL	protein_coding	chrX:84258898-84348323	+	0.60364	-0.72824	1.02952e-12	7.79896e-11
APOOP4	pseudogene	chr4:69169886-69170684	-	0.459523	-1.12179	0.996843	1
APOPT1	protein_coding	chr14:104029294-104058524	+	1.09878	0.135899	0.214784	0.659914
APP	protein_coding	chr21:27252861-27543446	-	0.865028	-0.209181	1.30917e-05	0.000267982
APPBP2	protein_coding	chr17:58520510-58603601	-	1.0357	0.0506029	0.554553	0.999833
APPL1	protein_coding	chr3:57261765-57307499	+	1.09674	0.133225	0.159532	0.553813
APPL2	protein_coding	chr12:105567075-105630008	-	0.793259	-0.334136	0.000145579	0.00220346
APRT	protein_coding	chr16:88875877-88878342	-	0.85888	-0.219472	0.00578606	0.0497502
APTR	lncRNA	chr7:77286977-77326662	-	1.10654	0.146051	0.347643	0.826417
APTX	protein_coding	chr9:32972604-33001639	-	1.01091	0.0156495	0.837796	1
AQP1	protein_coding	chr7:30951309-30965132	+	0.625526	-0.676857	0.406014	0.894932
AQP10	protein_coding	chr1:154293592-154297801	+	0.610376	-0.71223	0.79695	1
AQP11	protein_coding	chr11:77300680-77321401	+	0.623787	-0.680874	7.59931e-05	0.0012679
AQP12B	protein_coding	chr2:241615835-241622317	-	0.54806	-0.867594	0.996919	1
AQP3	protein_coding	chr9:33441152-33447631	-	1.28658	0.363536	0.010911	0.082352
AQP4-AS1	lncRNA	chr18:24445272-24515910	+	1.08246	0.114313	1	1
AQP5	protein_coding	chr12:50355279-50359465	+	1.56145	0.642889	1	1
AQP6	protein_coding	chr12:50366620-50370922	+	0.591985	-0.756367	0.673578	1
AQP7	protein_coding	chr9:33384948-33402680	-	0.974415	-0.0373914	1	1
AQP7P1	misc_RNA	chr9:67270215-67289492	-	2.51447	1.33026	0.569108	0.999833
AQP7P2	pseudogene	chr9:69633922-69651445	-	Inf	Inf	0.661006	1
AQP7P3	misc_RNA	chr9:42858152-42893138	+	2.43809	1.28575	0.570582	0.999833
AQP7P4	pseudogene	chr9:67038569-67048428	+	0.973135	-0.0392881	1	1
AQP8	protein_coding	chr16:25228285-25240253	+	1.0016	0.00230137	1	1
AQR	protein_coding	chr15:35148552-35261995	-	0.89493	-0.160153	0.0268897	0.163283
AR	protein_coding	chrX:66763874-66950461	+	0.552046	-0.857139	0.00826354	0.0661917
ARAF	protein_coding	chrX:47420499-47431320	+	0.990593	-0.013636	0.850724	1
ARAP1	protein_coding	chr11:72396114-72463434	-	1.31034	0.389936	6.95905e-09	2.94687e-07
ARAP2	protein_coding	chr4:36067620-36245979	-	1.18743	0.247846	0.00244156	0.0245527
ARAP3	protein_coding	chr5:141032968-141061800	-	0.966402	-0.0493048	0.675169	1
ARC	protein_coding	chr8:143692405-143695833	-	0.421477	-1.24647	0.000127402	0.00197266
ARCN1	protein_coding	chr11:118443102-118473748	+	1.10657	0.146097	0.0201716	0.132165
AREG	protein_coding	chr4:75310815-75320726	+	1.32741	0.40861	0.0271454	0.164431
AREL1	protein_coding	chr14:75127955-75179807	-	1.25947	0.332816	4.81459e-06	0.000109443
ARF1	protein_coding	chr1:228270361-228286913	+	1.00376	0.00541753	0.941211	1
ARF1P2	pseudogene	chr12:121282716-121283553	-	1.04097	0.0579266	1	1
ARF3	protein_coding	chr12:49329992-49351252	-	1.13818	0.186734	0.000885877	0.0104205
ARF4	protein_coding	chr3:57557090-57583215	-	0.940527	-0.0884587	0.168578	0.572256
ARF4-AS1	lncRNA	chr3:57583516-57586643	+	1.17474	0.232344	0.815903	1
ARF4P1	pseudogene	chr9:136943753-136944869	+	0	#NAME?	0.997616	1
ARF4P2	pseudogene	chr20:61503325-61504680	-	0.921092	-0.118582	0.989751	1
ARF5	protein_coding	chr7:127228406-127231759	+	0.983137	-0.0245361	0.739199	1
ARF6	protein_coding	chr14:50359736-50363772	+	0.860195	-0.217265	0.00146664	0.0160228
ARFGAP1	protein_coding	chr20:61904137-61921145	+	0.894231	-0.16128	0.0261286	0.159611
ARFGAP2	protein_coding	chr11:47185849-47198676	-	1.00342	0.00492073	0.915271	1
ARFGAP3	protein_coding	chr22:43192532-43253408	-	0.931898	-0.101756	0.22591	0.675549
ARFGEF1	protein_coding	chr8:68109884-68255912	-	1.09189	0.126821	0.0822633	0.363797
ARFGEF2	protein_coding	chr20:47538275-47653230	+	0.85702	-0.222598	0.000455091	0.00595192
ARFGEF3	protein_coding	chr6:138483053-138665800	+	0.796266	-0.328677	0.000180716	0.00264798
ARFIP1	protein_coding	chr4:153701089-153833064	+	0.85553	-0.22511	0.0229921	0.145469
ARFIP2	protein_coding	chr11:6495913-6502709	-	0.946487	-0.0793457	0.28867	0.766267
ARFRP1	protein_coding	chr20:62329995-62339365	-	1.13059	0.17707	0.0811253	0.360153
ARG1	protein_coding	chr6:131894344-131905472	+	0.568994	-0.813514	0.424094	0.91237
ARG2	protein_coding	chr14:68086579-68118437	+	0.792414	-0.335673	5.85261e-05	0.00101246
ARGFXP2	misc_RNA	chr17:30477376-30478590	-	0.715812	-0.482348	0.479251	0.965031
ARGLU1	protein_coding	chr13:107195662-107220514	-	1.0746	0.103802	0.169584	0.57417
ARHGAP1	protein_coding	chr11:46698625-46722215	-	1.1968	0.259183	0.00173047	0.0184732
ARHGAP10	protein_coding	chr4:148653453-148993927	+	1.09804	0.134934	0.255096	0.717207
ARHGAP11A	protein_coding	chr15:32907345-32932138	+	0.957383	-0.0628318	0.355684	0.834848
ARHGAP11B	protein_coding	chr15:30918879-30931013	+	1.15369	0.20626	0.240487	0.696227
ARHGAP12	protein_coding	chr10:32094326-32217804	-	0.986437	-0.0197016	0.805305	1
ARHGAP15	protein_coding	chr2:143886899-144525921	+	Inf	Inf	1	1
ARHGAP17	protein_coding	chr16:24930705-25026699	-	1.29835	0.376677	0.00278636	0.0273282
ARHGAP18	protein_coding	chr6:129898240-130031370	-	1.26677	0.341158	4.12461e-05	0.000741688
ARHGAP19	protein_coding	chr10:98981930-99052430	-	1.0626	0.0876014	0.402386	0.8914
ARHGAP19-SLIT1	lncRNA	chr10:98912799-99052430	-	0.993338	-0.00964291	0.93314	1
ARHGAP20	protein_coding	chr11:110447759-110583912	-	0	#NAME?	0.108135	0.435848
ARHGAP21	protein_coding	chr10:24872538-25012597	-	1.54215	0.624948	6.0437e-14	5.2896e-12
ARHGAP22	protein_coding	chr10:49654068-49864310	-	0.877963	-0.187767	0.280786	0.75405
ARHGAP23	protein_coding	chr17:36584720-36668628	+	1.44178	0.527852	1.60356e-10	8.77793e-09
ARHGAP24	protein_coding	chr4:86396284-86923823	+	1.28573	0.362586	0.0251158	0.155205
ARHGAP25	protein_coding	chr2:68961913-69053965	+	0.733473	-0.447185	0.0425076	0.229645
ARHGAP26	protein_coding	chr5:142150292-142608572	+	0.998355	-0.00237472	0.946867	1
ARHGAP26-AS1	lncRNA	chr5:142239169-142248475	-	0	#NAME?	0.211102	0.655844
ARHGAP26-IT1	lncRNA	chr5:142572065-142573731	+	0.318783	-1.64935	0.267557	0.736806
ARHGAP27	protein_coding	chr17:43471268-43510282	-	0.913174	-0.131038	0.178887	0.592881
ARHGAP27P1	misc_RNA	chr17:62774257-62777622	-	1.00832	0.0119534	0.907076	1
ARHGAP27P1-BPTFP1-KPNA2P3	misc_RNA	chr17:62745780-62778117	-	0.831427	-0.266339	0.172538	0.579737
ARHGAP29	protein_coding	chr1:94634463-94713316	-	0.925412	-0.111832	0.225648	0.675211
ARHGAP30	protein_coding	chr1:161016732-161039760	-	1.29136	0.36889	0.330118	0.82252
ARHGAP31	protein_coding	chr3:119013220-119138323	+	1.30245	0.381223	0.10479	0.427449
ARHGAP31-AS1	lncRNA	chr3:119033140-119041607	-	0.480073	-1.05868	0.160427	0.555492
ARHGAP32	protein_coding	chr11:128834955-129062093	-	1.28673	0.363709	0.000577516	0.00728549
ARHGAP33	protein_coding	chr19:36266417-36279724	+	1.40063	0.486076	0.00680837	0.0567575
ARHGAP35	protein_coding	chr19:47421933-47508334	+	1.30819	0.387576	1.51285e-10	8.32552e-09
ARHGAP39	protein_coding	chr8:145754563-145911197	-	1.16585	0.221378	0.109412	0.439337
ARHGAP4	protein_coding	chrX:153172830-153191714	-	0.65042	-0.620556	0.0349867	0.198716
ARHGAP40	protein_coding	chr20:37230577-37279295	+	1.31781	0.398148	0.0152733	0.107572
ARHGAP42	protein_coding	chr11:100558407-100861656	+	1.04654	0.065622	0.655691	1
ARHGAP44	protein_coding	chr17:12692829-12894961	+	1.46418	0.550089	0.628149	1
ARHGAP45	protein_coding	chr19:1065922-1087830	+	0.908859	-0.137871	0.0554036	0.277538
ARHGAP5	protein_coding	chr14:32546495-32628934	+	0.640173	-0.643467	4.34144e-12	2.96279e-10
ARHGAP5-AS1	lncRNA	chr14:32544625-32545905	-	0.988821	-0.016219	0.900381	1
ARHGAP6	protein_coding	chrX:11155663-11683821	-	Inf	Inf	0.346355	0.826417
ARHGAP8	protein_coding	chr22:45148438-45258664	+	0.892839	-0.163527	0.122762	0.473016
ARHGAP9	protein_coding	chr12:57866038-57882597	-	1.02304	0.0328664	1	1
ARHGDIA	protein_coding	chr17:79825595-79829282	-	1.01928	0.0275449	0.824892	1
ARHGDIB	protein_coding	chr12:15094949-15114704	-	1.53749	0.620573	2.34104e-10	1.26143e-08
ARHGDIG	protein_coding	chr16:330606-333003	+	0.281487	-1.82886	0.481725	0.965031
ARHGEF1	protein_coding	chr19:42387267-42411604	+	1.27211	0.347219	3.46523e-06	8.20194e-05
ARHGEF10	protein_coding	chr8:1772142-1906807	+	1.0951	0.131058	0.115233	0.453482
ARHGEF10L	protein_coding	chr1:17866330-18024370	+	1.1902	0.251209	0.0474675	0.248217
ARHGEF11	protein_coding	chr1:156904632-157015162	-	0.872024	-0.19756	0.0181969	0.122431
ARHGEF12	protein_coding	chr11:120207618-120360645	+	1.14261	0.192334	0.00370066	0.0346293
ARHGEF15	protein_coding	chr17:8213556-8225834	+	0.369207	-1.4375	0.307329	0.78974
ARHGEF16	protein_coding	chr1:3371147-3397677	+	0.863125	-0.212358	0.00976885	0.0758475
ARHGEF17	protein_coding	chr11:73019663-73080425	+	0.992689	-0.0105865	0.86417	1
ARHGEF18	protein_coding	chr19:7459999-7537371	+	0.997375	-0.00379246	0.905977	1
ARHGEF19	protein_coding	chr1:16524349-16539166	-	1.10945	0.149839	0.200303	0.635864
ARHGEF2	protein_coding	chr1:155916630-155948336	-	1.18454	0.244332	0.00993446	0.0766624
ARHGEF25	protein_coding	chr12:58003963-58011028	+	0.85757	-0.221674	0.233998	0.686688
ARHGEF26	protein_coding	chr3:153838792-153975616	+	0.672637	-0.5721	2.72665e-06	6.67824e-05
ARHGEF26-AS1	lncRNA	chr3:153742190-153838999	-	0.464557	-1.10607	0.131722	0.494983
ARHGEF28	protein_coding	chr5:72921983-73237818	+	1.10862	0.148767	0.181008	0.596106
ARHGEF3	protein_coding	chr3:56761446-57113336	-	1.10858	0.148716	0.189722	0.614469
ARHGEF3-AS1	lncRNA	chr3:56974068-56994882	+	0	#NAME?	0.132151	0.495472
ARHGEF33	protein_coding	chr2:39146504-39202590	+	0.988784	-0.0162725	0.978006	1
ARHGEF34P	misc_RNA	chr7:143956089-143983096	-	1.24202	0.31269	0.0129408	0.0942066
ARHGEF35	protein_coding	chr7:143883176-143892791	-	1.09125	0.125982	0.375526	0.859745
ARHGEF37	protein_coding	chr5:148961135-149014527	+	0.723409	-0.467117	0.129422	0.489461
ARHGEF38	protein_coding	chr4:106473777-106602070	+	0.931985	-0.101622	1	1
ARHGEF38-IT1	lncRNA	chr4:106482748-106491395	+	Inf	Inf	1	1
ARHGEF39	protein_coding	chr9:35659341-35665278	-	0.996537	-0.00500537	0.969533	1
ARHGEF4	protein_coding	chr2:131674224-131804826	+	1.06648	0.0928593	0.384449	0.870528
ARHGEF40	protein_coding	chr14:21538419-21558407	+	0.750865	-0.413375	9.13337e-05	0.00148702
ARHGEF5	protein_coding	chr7:144052489-144077725	+	1.21957	0.286374	0.000881417	0.0103836
ARHGEF6	protein_coding	chrX:135747709-135863503	-	0.492539	-1.02169	2.06789e-05	0.000400685
ARHGEF7	protein_coding	chr13:111766966-111958081	+	0.911404	-0.133837	0.100968	0.417006
ARHGEF7-AS1	lncRNA	chr13:111796652-111800912	-	Inf	Inf	0.661006	1
ARHGEF9	protein_coding	chrX:62854847-63005426	-	1.30112	0.379759	0.00942648	0.0738646
ARID1A	protein_coding	chr1:27022522-27108601	+	1.09662	0.13307	0.0440304	0.235084
ARID1B	protein_coding	chr6:157098989-157531913	+	1.21307	0.278667	0.000122636	0.00190936
ARID2	protein_coding	chr12:46123492-46301823	+	0.986082	-0.0202205	0.776686	1
ARID3A	protein_coding	chr19:926037-972816	+	1.15898	0.21286	0.059328	0.289959
ARID3B	protein_coding	chr15:74833518-74890472	+	0.557952	-0.841787	2.38574e-06	5.92285e-05
ARID3C	protein_coding	chr9:34621455-34628011	-	0.403111	-1.31075	0.353476	0.832453
ARID4A	protein_coding	chr14:58765222-58840451	+	1.20141	0.26473	0.0299546	0.177183
ARID4B	protein_coding	chr1:235330210-235491534	-	0.934112	-0.0983318	0.227454	0.678614
ARID5A	protein_coding	chr2:97202456-97218375	+	0.796465	-0.328317	0.0191779	0.12729
ARID5B	protein_coding	chr10:63661013-63856707	+	0.979528	-0.0298409	0.817409	1
ARIH1	protein_coding	chr15:72766667-72878896	+	0.593119	-0.753607	3.03267e-25	7.70175e-23
ARIH2	protein_coding	chr3:48956253-49022974	+	1.1209	0.164651	0.0390579	0.215965
ARIH2OS	protein_coding	chr3:48955221-48956818	-	1.35704	0.440466	0.509374	0.982761
ARL1	protein_coding	chr12:101786898-101801598	-	0.750157	-0.414736	4.34252e-07	1.29245e-05
ARL10	protein_coding	chr5:175792471-175800503	+	1.60468	0.682284	0.0249582	0.154563
ARL11	protein_coding	chr13:50202435-50208008	+	0.694252	-0.526469	0.0885166	0.380376
ARL13A	protein_coding	chrX:100224697-100245820	+	0.99043	-0.0138733	1	1
ARL13B	protein_coding	chr3:93698983-93774522	+	0.944459	-0.0824392	0.298062	0.779411
ARL14	protein_coding	chr3:160394948-160396236	+	1.10481	0.143801	0.485903	0.96686
ARL14EP	protein_coding	chr11:30344646-30359770	+	0.614148	-0.703343	4.86165e-10	2.50214e-08
ARL14EPL	protein_coding	chr5:115387163-115394827	+	1.28438	0.361075	0.610728	1
ARL15	protein_coding	chr5:53180614-53606403	-	0.966111	-0.049739	0.729167	1
ARL16	protein_coding	chr17:79648195-79650954	-	0.990764	-0.0133863	0.931937	1
ARL17A	protein_coding	chr17:44586045-44657088	-	1.52041	0.604457	4.50613e-05	0.000798703
ARL17B	protein_coding	chr17:44376913-44439153	-	1.2023	0.265797	0.722445	1
ARL2	protein_coding	chr11:64781585-64789657	+	0.739951	-0.434498	6.0939e-10	3.0952e-08
ARL2-SNX15	lncRNA	chr11:64781585-64808044	+	0.770111	-0.376861	2.31641e-06	5.78784e-05
ARL2BP	protein_coding	chr16:57279038-57287545	+	1.15658	0.209859	0.0124749	0.0914297
ARL2BPP9	pseudogene	chr17:80534290-80535417	-	0.810723	-0.302719	0.746438	1
ARL3	protein_coding	chr10:104433484-104474190	-	0.940741	-0.0881313	0.445597	0.934662
ARL4A	protein_coding	chr7:12726452-12730559	+	1.0648	0.0905815	0.341416	0.826417
ARL4AP1	pseudogene	chr10:62443976-62445154	+	1.84975	0.887331	0.76072	1
ARL4AP2	pseudogene	chr4:40787905-40789053	+	0.460789	-1.11782	0.996841	1
ARL4AP4	pseudogene	chr3:23920472-23921187	-	0	#NAME?	0.00218109	0.0224136
ARL4C	protein_coding	chr2:235401685-235405697	-	0.751083	-0.412956	5.06105e-10	2.59614e-08
ARL4D	protein_coding	chr17:41476353-41478504	+	1.65792	0.729372	3.9669e-09	1.74335e-07
ARL5A	protein_coding	chr2:152657480-152685009	-	1.12033	0.16393	0.045462	0.240285
ARL5B	protein_coding	chr10:18948313-18966940	+	0.960892	-0.0575542	0.667702	1
ARL5C	protein_coding	chr17:37313147-37322414	-	0.761468	-0.393145	0.996518	1
ARL6	protein_coding	chr3:97483365-97520086	+	0.888644	-0.170322	0.115326	0.453511
ARL6IP1	protein_coding	chr16:18802989-18813000	-	0.96391	-0.0530301	0.327939	0.819398
ARL6IP4	protein_coding	chr12:123464607-123467460	+	0.987667	-0.017903	0.793893	1
ARL6IP5	protein_coding	chr3:69134090-69155239	+	1.10894	0.149183	0.102054	0.420081
ARL6IP6	protein_coding	chr2:153574407-153617767	+	1.12816	0.173969	0.0616335	0.298981
ARL8A	protein_coding	chr1:202102532-202113871	-	0.993805	-0.0089648	0.914234	1
ARL8B	protein_coding	chr3:5163930-5222601	+	0.946456	-0.079393	0.269505	0.739048
ARL9	protein_coding	chr4:57371375-57390058	+	1.07327	0.102013	0.742655	1
ARMC1	protein_coding	chr8:66514691-66546452	-	1.1618	0.216359	0.00571922	0.0493315
ARMC10	protein_coding	chr7:102715328-102740210	+	1.03125	0.0443894	0.735475	1
ARMC10P1	pseudogene	chr3:94224382-94226494	-	1.14196	0.191509	0.297881	0.779235
ARMC12	protein_coding	chr6:35704809-35716690	+	0.956789	-0.0637267	0.893384	1
ARMC2	protein_coding	chr6:109169619-109295675	+	0.835308	-0.25962	0.256821	0.720097
ARMC2-AS1	lncRNA	chr6:109229343-109245306	-	0.594151	-0.751099	0.78477	1
ARMC3	protein_coding	chr10:23216953-23327452	+	0.993426	-0.00951521	0.960647	1
ARMC4	protein_coding	chr10:28101093-28287979	-	2.31898	1.21349	0.216035	0.661223
ARMC4P1	misc_RNA	chr10:27547691-27623984	+	0.975688	-0.0355082	1	1
ARMC5	protein_coding	chr16:31469594-31478488	+	1.03262	0.0463072	0.741105	1
ARMC6	protein_coding	chr19:19144387-19168987	+	1.26312	0.336994	0.00183868	0.0194296
ARMC7	protein_coding	chr17:73106047-73126360	+	0.776174	-0.365548	0.00840082	0.0671524
ARMC8	protein_coding	chr3:137906090-138017231	+	0.773648	-0.370251	8.62532e-07	2.39033e-05
ARMC9	protein_coding	chr2:232063260-232240590	+	1.11486	0.156869	0.210844	0.655844
ARMCX1	protein_coding	chrX:100805514-100809683	+	0.954808	-0.0667169	0.672724	1
ARMCX2	protein_coding	chrX:100910267-100914876	-	0.34699	-1.52704	0.776478	1
ARMCX3	protein_coding	chrX:100878120-100882831	+	1.189	0.249745	0.00409599	0.0375018
ARMCX4	protein_coding	chrX:100673251-100790975	+	1.16461	0.219848	0.250484	0.708874
ARMCX5	protein_coding	chrX:101854096-101859087	+	0.842075	-0.247979	0.0625975	0.301982
ARMCX5-GPRASP2	protein_coding	chrX:101854276-101972661	+	1.15375	0.206335	0.213549	0.65828
ARMCX6	protein_coding	chrX:100870108-100872991	-	1.12595	0.171145	0.386248	0.872684
ARMS2	protein_coding	chr10:124214179-124216868	+	Inf	Inf	1	1
ARMT1	protein_coding	chr6:151773393-151791236	+	0.918881	-0.12205	0.126387	0.482097
ARNT	protein_coding	chr1:150782181-150849244	-	0.607739	-0.718477	2.37615e-14	2.19108e-12
ARNT2	protein_coding	chr15:80696692-80890278	+	0.985275	-0.021401	0.818732	1
ARNTL	protein_coding	chr11:13299274-13408813	+	0.998343	-0.00239316	0.97415	1
ARNTL2	protein_coding	chr12:27485787-27578746	+	1.068	0.0949175	0.304102	0.786149
ARNTL2-AS1	lncRNA	chr12:27542722-27599567	-	0.74315	-0.428275	0.670995	1
ARPC1A	protein_coding	chr7:98923496-98963885	+	1.28801	0.365142	2.33299e-09	1.07245e-07
ARPC1B	protein_coding	chr7:98972298-98992424	+	0.826962	-0.274107	2.87459e-05	0.000541419
ARPC2	protein_coding	chr2:219081817-219119071	+	1.08416	0.116578	0.0284976	0.170716
ARPC3	protein_coding	chr12:110872695-110888216	-	1.05946	0.0833238	0.147518	0.527392
ARPC3P1	pseudogene	chr20:47750988-47751810	+	1.0293	0.0416619	0.949396	1
ARPC3P2	pseudogene	chr1:211615596-211616345	+	1.75042	0.807698	1	1
ARPC3P3	pseudogene	chr11:93921370-93922202	-	0.648285	-0.6253	0.448891	0.938208
ARPC3P4	pseudogene	chr11:73632449-73633272	-	0.947636	-0.0775955	1	1
ARPC3P5	pseudogene	chr6:15934974-15935745	+	0	#NAME?	0.997497	1
ARPC4	protein_coding	chr3:9834179-9848789	+	0.974915	-0.0366511	0.656041	1
ARPC4-TTLL3	protein_coding	chr3:9834232-9878040	+	0.988897	-0.0161071	0.878585	1
ARPC5	protein_coding	chr1:183595328-183605076	-	1.039	0.0551995	0.378087	0.862994
ARPC5L	protein_coding	chr9:127624397-127640012	+	1.03264	0.0463417	0.524648	0.995451
ARPIN	protein_coding	chr15:90439764-90456222	-	0.894438	-0.160947	0.214	0.658535
ARPP19	protein_coding	chr15:52839242-52861643	-	0.644484	-0.633784	1.14139e-24	2.78453e-22
ARR3	protein_coding	chrX:69488185-69501690	+	0.802632	-0.31719	0.671602	1
ARRB1	protein_coding	chr11:74971166-75062875	-	1.01328	0.0190278	0.825676	1
ARRB2	protein_coding	chr17:4613789-4624795	+	1.01964	0.02806	0.798769	1
ARRDC1	protein_coding	chr9:140500092-140509812	+	0.970126	-0.0437561	0.565504	0.999833
ARRDC1-AS1	lncRNA	chr9:140509784-140513347	-	1.21684	0.283137	0.0491383	0.254591
ARRDC2	protein_coding	chr19:18111941-18124911	+	1.08265	0.114569	0.376259	0.860628
ARRDC3	protein_coding	chr5:90664449-90679190	-	0.967263	-0.0480199	0.565331	0.999833
ARRDC3-AS1	lncRNA	chr5:90676164-90716532	+	1.33035	0.411811	0.214939	0.660136
ARRDC4	protein_coding	chr15:98503933-98517068	+	0.979174	-0.030363	0.696172	1
ARRDC5	protein_coding	chr19:4890449-4902879	-	0	#NAME?	0.341544	0.826417
ARSA	protein_coding	chr22:51061182-51066601	-	1.03047	0.0433035	0.723313	1
ARSB	protein_coding	chr5:78073032-78282357	-	0.863431	-0.211847	0.0331553	0.190678
ARSD	protein_coding	chrX:2822011-2847416	-	0.940167	-0.0890115	0.698284	1
ARSD-AS1	lncRNA	chrX:2822945-2824163	+	0.341344	-1.5507	0.0621857	0.300676
ARSE	protein_coding	chrX:2852673-2886351	-	1.31802	0.398375	1	1
ARSG	protein_coding	chr17:66255323-66417000	+	0.865035	-0.20917	0.47184	0.961325
ARSH	protein_coding	chrX:2924654-2951426	+	4.02761	2.00992	0.629093	1
ARSI	protein_coding	chr5:149675902-149682525	-	0.816402	-0.292648	0.0139491	0.100009
ARSJ	protein_coding	chr4:114821440-114900878	-	1.02512	0.0357903	0.77901	1
ARSK	protein_coding	chr5:94890825-94940806	+	0.792278	-0.335922	0.0316441	0.18443
ART1	protein_coding	chr11:3666361-3685646	+	Inf	Inf	0.661006	1
ART3	protein_coding	chr4:76932333-77033955	+	4.09331	2.03327	0.489443	0.96686
ART4	protein_coding	chr12:14982245-14996413	-	2.31488	1.21094	1	1
ART5	protein_coding	chr11:3659736-3663546	-	0.627047	-0.673354	0.488842	0.96686
ARTN	protein_coding	chr1:44398992-44402912	+	0.902421	-0.148128	0.252574	0.712187
ARV1	protein_coding	chr1:231114795-231136479	+	1.24555	0.316788	0.00707172	0.0585994
ARVCF	protein_coding	chr22:19957402-20004309	-	0.737284	-0.439709	0.00412097	0.0376771
ARX	protein_coding	chrX:25021811-25034065	-	0.0622275	-4.00631	0.00197392	0.0205849
AS-PTPRE	lncRNA	chr10:129855996-129860689	-	1.40745	0.493087	0.731178	1
AS3MT	protein_coding	chr10:104629210-104661656	+	0.519741	-0.944135	0.179253	0.593362
ASAH1	protein_coding	chr8:17913808-17942507	-	0.825146	-0.277279	0.00231682	0.023577
ASAH2	protein_coding	chr10:51947000-52008370	-	0.703659	-0.507052	0.29831	0.779895
ASAH2B	protein_coding	chr10:52499448-52516948	+	0.927737	-0.108212	0.503448	0.977259
ASAP1	protein_coding	chr8:131064350-131455906	-	0.743606	-0.427391	0.000239608	0.00337905
ASAP1-IT1	lncRNA	chr8:131307601-131308779	-	1.55391	0.635907	0.823468	1
ASAP1-IT2	lncRNA	chr8:131094984-131097014	-	0.646855	-0.628485	0.600429	1
ASAP2	protein_coding	chr2:9346894-9545812	+	0.92319	-0.1153	0.0817896	0.362426
ASAP3	protein_coding	chr1:23755056-23810750	-	1.1698	0.226266	0.014758	0.104585
ASB1	protein_coding	chr2:239335569-239360891	+	0.981106	-0.0275189	0.714537	1
ASB13	protein_coding	chr10:5680820-5708558	-	0.646631	-0.628986	5.13377e-07	1.5034e-05
ASB14	protein_coding	chr3:57302379-57326710	-	0.901601	-0.149439	0.750545	1
ASB16	protein_coding	chr17:42248074-42256451	+	1.37037	0.454566	0.0449175	0.238342
ASB16-AS1	lncRNA	chr17:42253341-42264085	-	1.20108	0.264329	0.0824399	0.364474
ASB18	protein_coding	chr2:237103515-237172988	-	3.90579	1.96562	0.0421415	0.228313
ASB2	protein_coding	chr14:94400499-94443076	-	0.818749	-0.288506	0.115862	0.454804
ASB3	protein_coding	chr2:53897117-54014146	-	0.877175	-0.189063	0.13891	0.50748
ASB5	protein_coding	chr4:177134824-177190373	-	4.62977	2.21094	0.675168	1
ASB6	protein_coding	chr9:132396883-132404448	-	0.909351	-0.137091	0.0998892	0.414187
ASB7	protein_coding	chr15:101142755-101191906	+	0.994746	-0.00760047	0.95125	1
ASB8	protein_coding	chr12:48541571-48551378	-	1.0362	0.0512973	0.668927	1
ASB9	protein_coding	chrX:15262109-15288589	-	0.689349	-0.536694	0.00367238	0.0344316
ASB9P1	misc_RNA	chr15:93338714-93340338	+	0.355748	-1.49107	0.208943	0.652786
ASCC1	protein_coding	chr10:73855790-73976892	-	1.08982	0.124087	0.193793	0.623306
ASCC2	protein_coding	chr22:30184597-30234293	-	1.43611	0.522164	6.15046e-12	4.09806e-10
ASCC3	protein_coding	chr6:100956070-101329248	-	1.16014	0.214302	0.000744256	0.00902163
ASCL2	protein_coding	chr11:2289728-2292182	-	1.57892	0.658934	0.217282	0.663429
ASCL3	protein_coding	chr11:8959119-8964580	-	0.483264	-1.04912	0.338946	0.826417
ASCL5	protein_coding	chr1:201083081-201084500	-	1.44694	0.533004	0.593815	1
ASF1A	protein_coding	chr6:119215241-119230336	+	0.966692	-0.048872	0.578216	1
ASF1B	protein_coding	chr19:14230321-14247440	-	0.98037	-0.0286022	0.685721	1
ASGR1	protein_coding	chr17:7076750-7082883	-	0.954684	-0.0669043	0.990886	1
ASH1L	protein_coding	chr1:155305052-155532324	-	0.935345	-0.0964288	0.14513	0.521825
ASH1L-AS1	lncRNA	chr1:155531772-155533735	+	1.56785	0.648787	0.00722124	0.0595358
ASH2L	protein_coding	chr8:37963011-37997598	+	0.927416	-0.108711	0.252025	0.711285
ASIC1	protein_coding	chr12:50451420-50477405	+	0.772039	-0.373253	0.00996651	0.0768511
ASIC2	protein_coding	chr17:31340105-32483825	-	0.706083	-0.50209	0.996697	1
ASIC3	protein_coding	chr7:150745379-150749843	+	0.513133	-0.962594	0.0553236	0.277227
ASIC4	protein_coding	chr2:220378892-220403494	+	1.09376	0.129294	1	1
ASIP	protein_coding	chr20:32848171-32857148	+	0.59923	-0.738819	0.464604	0.955867
ASL	protein_coding	chr7:65540776-65558330	+	1.03218	0.0456913	0.720781	1
ASLP1	pseudogene	chr22:23990975-23995546	-	1.17558	0.233378	0.499593	0.973948
ASMT	protein_coding	chrX:1714348-1761974	+	Inf	Inf	1	1
ASMTL	protein_coding	chrX:1522032-1572655	-	0.836757	-0.25712	0.0628298	0.302699
ASMTL-AS1	lncRNA	chrX:1519424-1534314	+	0.710538	-0.493016	0.524784	0.995451
ASNA1	protein_coding	chr19:12848273-12859138	+	0.902339	-0.148258	0.0493883	0.255587
ASNS	protein_coding	chr7:97481429-97501854	-	1.41156	0.497293	1.00558e-09	4.90642e-08
ASNSD1	protein_coding	chr2:190526125-190535557	+	1.17489	0.232521	0.00343643	0.0326597
ASNSP1	pseudogene	chr8:47490828-47529361	-	0	#NAME?	0.66139	1
ASNSP3	pseudogene	chr13:100714523-100715871	-	5.59017	2.48289	0.233555	0.686324
ASPA	protein_coding	chr17:3377404-3402700	+	1.55263	0.634714	1	1
ASPDH	protein_coding	chr19:51014857-51017947	-	0.813051	-0.298583	0.870231	1
ASPG	protein_coding	chr14:104552023-104579046	+	1.76522	0.81985	1	1
ASPH	protein_coding	chr8:62413115-62627199	-	1.02158	0.0307954	0.622287	1
ASPHD1	protein_coding	chr16:29912147-29917377	+	1.11021	0.150828	0.445613	0.934662
ASPHD2	protein_coding	chr22:26825280-26840978	+	0.619713	-0.690329	6.70644e-06	0.000147785
ASPM	protein_coding	chr1:197053257-197115824	-	0.915807	-0.126884	0.310068	0.792544
ASPN	protein_coding	chr9:95218487-95244844	-	1.623	0.698663	0.501109	0.975154
ASPRV1	protein_coding	chr2:70187221-70189397	-	1.72835	0.789399	0.398908	0.88846
ASPSCR1	protein_coding	chr17:79935422-79975282	+	1.06101	0.0854345	0.446602	0.935823
ASRGL1	protein_coding	chr11:62104774-62160887	+	0.768594	-0.379706	0.0916111	0.390855
ASS1	protein_coding	chr9:133320094-133376661	+	1.05886	0.0825082	0.48888	0.96686
ASS1P1	pseudogene	chr6:25023237-25024819	-	0.6656	-0.587273	0.823599	1
ASS1P10	pseudogene	chr5:144608274-144609848	+	Inf	Inf	1	1
ASS1P11	pseudogene	chr7:21259597-21261152	-	Inf	Inf	1	1
ASS1P12	pseudogene	chr9:32945892-32947458	+	3.96041	1.98565	3.51457e-06	8.29655e-05
ASS1P14	pseudogene	chr12:33138672-33140235	+	0.546554	-0.871564	0.996921	1
ASS1P2	pseudogene	chr2:39037357-39038898	-	1.11404	0.155797	0.860133	1
ASTE1	protein_coding	chr3:130732717-130745698	-	0.959604	-0.0594887	0.720801	1
ASTL	protein_coding	chr2:96789589-96804175	-	0.329056	-1.60359	0.509427	0.982761
ASTN1	protein_coding	chr1:176826441-177134040	-	3.45224	1.78753	0.787007	1
ASTN2	protein_coding	chr9:119187504-120177317	-	0.94656	-0.079234	0.897425	1
ASXL1	protein_coding	chr20:30946147-31027122	+	1.01421	0.0203556	0.780009	1
ASXL2	protein_coding	chr2:25962253-26101312	-	0.965831	-0.0501575	0.484641	0.966258
ASXL3	protein_coding	chr18:31158541-31331159	+	Inf	Inf	1	1
ATAD1	protein_coding	chr10:89511269-89577988	-	1.09094	0.125574	0.104796	0.427449
ATAD2	protein_coding	chr8:124332090-124408705	-	0.974036	-0.0379529	0.525401	0.995993
ATAD2B	protein_coding	chr2:23971534-24149984	-	1.14862	0.199901	0.0785091	0.352069
ATAD3A	protein_coding	chr1:1447523-1470067	+	1.24186	0.312507	0.00992603	0.0766355
ATAD3B	protein_coding	chr1:1407135-1431584	+	1.40744	0.493072	0.000149114	0.00224709
ATAD3C	protein_coding	chr1:1385069-1405538	+	1.02753	0.0391742	0.853362	1
ATAD5	protein_coding	chr17:29158988-29222887	+	1.13917	0.187981	0.0487298	0.252982
ATAT1	protein_coding	chr6:30594619-30614600	+	0.870749	-0.199671	0.211535	0.655968
ATCAY	protein_coding	chr19:3880618-3928080	+	0	#NAME?	0.997497	1
ATE1	protein_coding	chr10:123499936-123688316	-	0.9749	-0.0366733	0.752357	1
ATE1-AS1	lncRNA	chr10:123687827-123711480	+	0.855589	-0.22501	0.87757	1
ATF1	protein_coding	chr12:51157789-51214943	+	1.54234	0.625121	2.03459e-10	1.10592e-08
ATF2	protein_coding	chr2:175936978-176032934	-	1.09484	0.130715	0.107039	0.433062
ATF3	protein_coding	chr1:212738676-212794119	+	1.10362	0.142238	0.233096	0.68587
ATF4	protein_coding	chr22:39916564-39918691	+	1.07966	0.110576	0.0498329	0.257115
ATF4P3	pseudogene	chr17:74221746-74223167	-	0.734064	-0.446022	0.615904	1
ATF5	protein_coding	chr19:50431959-50437193	+	1.00383	0.00551858	0.991224	1
ATF6	protein_coding	chr1:161736034-161933860	+	1.01226	0.0175753	0.79174	1
ATF6B	protein_coding	chr6:32083045-32096017	-	1.19717	0.25963	0.000364908	0.00489012
ATF7	protein_coding	chr12:53901640-54020199	-	1.232	0.301004	0.000557889	0.00707999
ATF7IP	protein_coding	chr12:14518566-14655869	+	0.884119	-0.177688	0.00603856	0.0514763
ATF7IP2	protein_coding	chr16:10479912-10577495	+	0.981901	-0.0263508	0.902043	1
ATG10	protein_coding	chr5:81267844-81551213	+	0.967863	-0.0471251	0.73554	1
ATG101	protein_coding	chr12:52463758-52471279	+	0.919213	-0.12153	0.151894	0.537965
ATG12	protein_coding	chr5:115163893-115177548	-	1.0554	0.0777873	0.321852	0.80928
ATG13	protein_coding	chr11:46638826-46697569	+	1.08901	0.123011	0.0692917	0.323567
ATG14	protein_coding	chr14:55833109-55878576	-	1.13682	0.184999	0.0651683	0.310489
ATG16L1	protein_coding	chr2:234160217-234204320	+	0.751249	-0.412637	1.61242e-05	0.000321478
ATG16L2	protein_coding	chr11:72525451-72540680	+	0.86724	-0.205496	0.47005	0.959581
ATG2A	protein_coding	chr11:64662004-64684722	-	1.08235	0.114168	0.104286	0.425984
ATG2B	protein_coding	chr14:96745539-96829738	-	1.08789	0.121534	0.174621	0.58376
ATG3	protein_coding	chr3:112251354-112280810	-	1.11018	0.150788	0.0324913	0.187953
ATG4A	protein_coding	chrX:107334897-107397901	+	1.14038	0.18951	0.134668	0.499211
ATG4B	protein_coding	chr2:242577027-242613272	+	0.941655	-0.0867294	0.27603	0.74625
ATG4C	protein_coding	chr1:63249777-63330941	+	0.864848	-0.209481	0.133357	0.497688
ATG4D	protein_coding	chr19:10654570-10664099	+	0.816871	-0.29182	0.00370032	0.0346293
ATG5	protein_coding	chr6:106632351-106773695	-	0.962146	-0.0556729	0.478834	0.965031
ATG7	protein_coding	chr3:11314010-11599139	+	1.02265	0.0323064	0.780335	1
ATG9A	protein_coding	chr2:220084102-220094410	-	1.0218	0.0311144	0.674629	1
ATG9B	protein_coding	chr7:150709297-150721586	-	1.36	0.443605	0.230334	0.682431
ATIC	protein_coding	chr2:216176679-216214496	+	0.956642	-0.0639484	0.298595	0.780218
ATL1	protein_coding	chr14:50999800-51099786	+	1.10597	0.145315	0.435338	0.924285
ATL2	protein_coding	chr2:38521099-38605726	-	0.939825	-0.089536	0.245696	0.701761
ATL3	protein_coding	chr11:63391554-63439446	-	0.815298	-0.2946	2.82807e-06	6.90481e-05
ATM	protein_coding	chr11:108093559-108239826	+	1.22158	0.288751	0.000643215	0.0079429
ATMIN	protein_coding	chr16:81069458-81080951	+	0.873689	-0.194809	0.00837547	0.066967
ATN1	protein_coding	chr12:7033626-7051484	+	0.895293	-0.159569	0.0166468	0.114999
ATOH1	protein_coding	chr4:94750078-94751142	+	0.398873	-1.326	0.558286	0.999833
ATOH7	protein_coding	chr10:69990352-69991870	-	1.83688	0.877256	0.473574	0.962905
ATOH8	protein_coding	chr2:85980909-86018506	+	0.869703	-0.201404	0.991805	1
ATOX1	protein_coding	chr5:151122383-151138210	-	1.02158	0.0307988	0.68624	1
ATP10A	protein_coding	chr15:25923859-26108349	-	0	#NAME?	0.997616	1
ATP10B	protein_coding	chr5:159990127-160279219	-	0.575373	-0.797432	0.997271	1
ATP10D	protein_coding	chr4:47487410-47595503	+	0.979831	-0.0293951	0.803539	1
ATP11A	protein_coding	chr13:113344643-113541482	+	0.740253	-0.43391	5.15557e-10	2.64025e-08
ATP11A-AS1	lncRNA	chr13:113399763-113409045	-	0.75057	-0.413941	0.82263	1
ATP11AUN	protein_coding	chr13:113301358-113338811	+	0.384323	-1.37961	0.69449	1
ATP11B	protein_coding	chr3:182511291-182639423	+	1.08649	0.119679	0.0848479	0.369797
ATP11C	protein_coding	chrX:138808505-138914447	-	0.647139	-0.627853	1.2324e-09	5.93835e-08
ATP12A	protein_coding	chr13:25254549-25285923	+	0.4804	-1.05769	0.16897	0.57294
ATP13A1	protein_coding	chr19:19756007-19774503	-	1.0341	0.0483756	0.62325	1
ATP13A2	protein_coding	chr1:17312453-17338467	-	1.05261	0.0739734	0.364929	0.846019
ATP13A3	protein_coding	chr3:194123403-194188968	-	1.03795	0.0537302	0.472145	0.961635
ATP13A4	protein_coding	chr3:193116756-193272911	-	0.575373	-0.797432	0.997271	1
ATP13A5	protein_coding	chr3:192992831-193096514	-	1.9484	0.962291	0.312149	0.795795
ATP13A5-AS1	lncRNA	chr3:193025033-193032310	+	0.548772	-0.865722	0.463264	0.954661
ATP1A1	protein_coding	chr1:116915795-116947396	+	1.10429	0.143122	0.00280625	0.0274884
ATP1A1-AS1	lncRNA	chr1:116935487-116961244	-	1.16713	0.222971	0.416374	0.905082
ATP1A2	protein_coding	chr1:160085520-160113381	+	1.00174	0.00250588	1	1
ATP1A3	protein_coding	chr19:42470734-42498428	-	0.607485	-0.71908	0.000138033	0.00211508
ATP1A4	protein_coding	chr1:160121352-160156767	+	0	#NAME?	0.546864	0.999833
ATP1B1	protein_coding	chr1:169075947-169101960	+	1.04226	0.0597185	0.287766	0.765112
ATP1B1P1	pseudogene	chr4:42031102-42033282	+	0.849074	-0.236038	0.726174	1
ATP1B2	protein_coding	chr17:7549945-7561089	+	0.507173	-0.979449	0.114655	0.452012
ATP1B3	protein_coding	chr3:141595434-141645390	+	1.06464	0.0903647	0.127928	0.485646
ATP1B3P1	pseudogene	chr2:60961525-60963062	-	Inf	Inf	1	1
ATP23	protein_coding	chr12:58335287-58351052	+	0.693283	-0.528484	0.00146126	0.0159867
ATP2A1	protein_coding	chr16:28889809-28915830	+	0.98471	-0.0222299	1	1
ATP2A1-AS1	lncRNA	chr16:28890278-28891242	-	1.50148	0.586388	0.30512	0.78727
ATP2A2	protein_coding	chr12:110719032-110788898	+	1.0658	0.0919382	0.069121	0.323013
ATP2A3	protein_coding	chr17:3827163-3867758	-	0.642023	-0.639303	0.0180148	0.121496
ATP2B1	protein_coding	chr12:89981826-90049844	-	0.832288	-0.264844	0.00039516	0.00523439
ATP2B1-AS1	lncRNA	chr12:90102732-90105729	+	0.924418	-0.113383	0.685025	1
ATP2B2	protein_coding	chr3:10365707-10547374	-	0.561394	-0.832913	0.785386	1
ATP2B3	protein_coding	chrX:152801580-152848387	+	Inf	Inf	0.661006	1
ATP2B4	protein_coding	chr1:203595915-203713209	+	0.779551	-0.359284	0.0112916	0.0845656
ATP2C1	protein_coding	chr3:130569369-130735556	+	1.09475	0.130605	0.0199694	0.131309
ATP2C2	protein_coding	chr16:84402129-84497793	+	0.826111	-0.275593	0.174208	0.582742
ATP4A	protein_coding	chr19:36041095-36054560	-	0.441918	-1.17815	0.469005	0.958458
ATP4B	protein_coding	chr13:114303119-114312513	-	0.385814	-1.37402	0.767495	1
ATP5A1	protein_coding	chr18:43664110-43684199	-	1.02647	0.0376859	0.47558	0.96401
ATP5A1P10	pseudogene	chr9:66058841-66060270	+	2.36041	1.23904	0.373142	0.857255
ATP5A1P3	pseudogene	chr16:72038802-72040651	-	0	#NAME?	0.66209	1
ATP5A1P5	pseudogene	chr9:44558962-44560392	+	2.08194	1.05793	1	1
ATP5B	protein_coding	chr12:57031959-57039852	-	1.04965	0.0699098	0.156795	0.548367
ATP5BP1	pseudogene	chr2:98822584-98824367	+	0	#NAME?	0.66139	1
ATP5C1	protein_coding	chr10:7830067-7849764	+	1.10968	0.150141	0.0439264	0.234893
ATP5C1P1	pseudogene	chr14:54457649-54458741	-	Inf	Inf	1	1
ATP5D	protein_coding	chr19:1241749-1244824	+	0.861805	-0.214566	0.0258909	0.158596
ATP5E	protein_coding	chr20:57603733-57607422	-	1.00569	0.00818619	0.906708	1
ATP5EP2	misc_RNA	chr13:28519343-28519710	+	0	#NAME?	0.546864	0.999833
ATP5F1	protein_coding	chr1:111991743-112004540	+	1.32685	0.408004	1.39751e-11	8.75425e-10
ATP5F1P5	pseudogene	chr11:122830961-122831992	+	0.54806	-0.867594	0.996919	1
ATP5G1	protein_coding	chr17:46970148-46973233	+	1.0345	0.0489278	0.574994	1
ATP5G1P2	pseudogene	chr14:31789327-31789894	-	0.635805	-0.653343	0.807943	1
ATP5G1P4	pseudogene	chr3:172546423-172547005	-	0.876792	-0.189693	0.876766	1
ATP5G1P6	pseudogene	chr18:61164175-61164731	+	2.07399	1.05241	0.383375	0.869172
ATP5G2	protein_coding	chr12:54058944-54070512	-	0.997161	-0.0041014	0.982822	1
ATP5G2P1	pseudogene	chr1:209440995-209441628	-	0	#NAME?	0.673191	1
ATP5G2P3	pseudogene	chr2:198127781-198128403	+	Inf	Inf	1	1
ATP5G3	protein_coding	chr2:176040986-176046490	-	1.05088	0.0715949	0.237893	0.69157
ATP5H	protein_coding	chr17:73034955-73043074	-	0.987637	-0.0179474	0.816753	1
ATP5HP4	pseudogene	chr12:69036223-69036818	-	0.401717	-1.31575	0.0773041	0.348263
ATP5I	protein_coding	chr4:666225-668127	-	0.939548	-0.089962	0.605618	1
ATP5J	protein_coding	chr21:27096791-27107965	-	1.12622	0.171494	0.0329478	0.18992
ATP5J2	protein_coding	chr7:99055784-99063824	-	1.01448	0.0207409	0.814147	1
ATP5J2-PTCD1	protein_coding	chr7:99014362-99063824	-	1.06554	0.0915791	0.299128	0.780782
ATP5J2P2	pseudogene	chr6:109228680-109229099	+	1.45944	0.545415	1	1
ATP5J2P4	pseudogene	chr17:62487635-62488043	+	0.682106	-0.551933	0.996113	1
ATP5L	protein_coding	chr11:118272104-118280562	+	1.13911	0.187903	0.0195829	0.12934
ATP5L2	protein_coding	chr22:43035809-43036607	-	1.36257	0.44633	0.836356	1
ATP5LP3	pseudogene	chr4:24659285-24660044	-	Inf	Inf	0.560478	0.999833
ATP5LP8	pseudogene	chr11:28166276-28166792	-	0.301318	-1.73064	0.694274	1
ATP5O	protein_coding	chr21:35275757-35288158	-	1.0257	0.0366121	0.551964	0.999833
ATP5S	protein_coding	chr14:50779047-50792960	+	0.985183	-0.0215365	0.895352	1
ATP5SL	protein_coding	chr19:41937223-41945843	-	0.89172	-0.165337	0.058345	0.286937
ATP6	protein_coding	chrM:8527-9207	+	0.973804	-0.0382972	0.408308	0.897668
ATP6AP1	protein_coding	chrX:153656978-153664863	+	1.04117	0.0582073	0.45028	0.93978
ATP6AP1L	protein_coding	chr5:81575281-81614465	+	0.761938	-0.392254	0.327374	0.818647
ATP6AP2	protein_coding	chrX:40440216-40465889	+	1.07187	0.100125	0.150041	0.533434
ATP6V0A1	protein_coding	chr17:40610862-40674597	+	1.24782	0.319413	3.74348e-05	0.00067827
ATP6V0A2	protein_coding	chr12:124196865-124246302	+	0.690852	-0.533551	4.72672e-07	1.39342e-05
ATP6V0A4	protein_coding	chr7:138391039-138482941	-	1.10692	0.146554	0.632536	1
ATP6V0B	protein_coding	chr1:44440320-44443972	+	0.878105	-0.187534	0.00651957	0.0547118
ATP6V0C	protein_coding	chr16:2563727-2570224	+	0.994685	-0.00768804	0.872162	1
ATP6V0CP1	pseudogene	chr17:4760262-4760694	-	1.41996	0.505849	0.818803	1
ATP6V0D1	protein_coding	chr16:67471917-67515089	-	1.40089	0.486346	2.22752e-12	1.5721e-10
ATP6V0D2	protein_coding	chr8:87111139-87166454	+	0.317892	-1.65339	0.267613	0.736806
ATP6V0E1	protein_coding	chr5:172410763-172461900	+	1.11724	0.159938	0.0206079	0.13442
ATP6V0E1P3	pseudogene	chr2:33827050-33827852	+	0	#NAME?	0.997497	1
ATP6V0E2	protein_coding	chr7:149570057-149577802	+	0.718772	-0.476394	0.00054325	0.00693511
ATP6V0E2-AS1	lncRNA	chr7:149564783-149570951	-	1.0101	0.0145011	0.958442	1
ATP6V1A	protein_coding	chr3:113465866-113530905	+	0.815954	-0.293441	6.41496e-07	1.84716e-05
ATP6V1B1	protein_coding	chr2:71162998-71192561	+	1.09899	0.136183	1	1
ATP6V1B1-AS1	lncRNA	chr2:71169143-71175741	-	0.672441	-0.57252	0.0552764	0.277035
ATP6V1B2	protein_coding	chr8:20054704-20079207	+	1.10951	0.149925	0.0365243	0.205602
ATP6V1C1	protein_coding	chr8:104033248-104085285	+	0.756267	-0.403033	3.65751e-09	1.62817e-07
ATP6V1C2	protein_coding	chr2:10861775-10925236	+	1.02881	0.04098	0.529598	0.999833
ATP6V1D	protein_coding	chr14:67804581-67826720	-	0.91588	-0.12677	0.0709223	0.328507
ATP6V1E1	protein_coding	chr22:18074902-18111588	-	0.868975	-0.202613	0.00150045	0.0163404
ATP6V1E1P1	pseudogene	chr1:43368785-43369783	+	0.981366	-0.0271365	1	1
ATP6V1E1P3	pseudogene	chr12:64731729-64732685	-	Inf	Inf	1	1
ATP6V1E2	protein_coding	chr2:46738974-46769696	-	0.921876	-0.117356	0.69601	1
ATP6V1F	protein_coding	chr7:128502857-128505903	+	1.17747	0.235693	0.0204438	0.133659
ATP6V1G1	protein_coding	chr9:117349994-117361152	+	1.18673	0.246992	0.000245059	0.00344339
ATP6V1G1P3	pseudogene	chr9:139674393-139674760	+	0	#NAME?	0.997616	1
ATP6V1G2	protein_coding	chr6:31512228-31514625	-	1.38747	0.472458	0.722097	1
ATP6V1G2-DDX39B	lncRNA	chr6:31497996-31514625	-	1.1117	0.152769	0.0134487	0.0971056
ATP6V1H	protein_coding	chr8:54628103-54755871	-	1.07139	0.0994852	0.197829	0.63189
ATP7A	protein_coding	chrX:77166153-77305892	+	1.07228	0.100676	0.565879	0.999833
ATP7B	protein_coding	chr13:52506805-52585630	-	0.909015	-0.137624	0.296697	0.777857
ATP8	protein_coding	chrM:8366-8572	+	0.869342	-0.202004	0.084921	0.370005
ATP8A1	protein_coding	chr4:42410390-42659122	-	0.419957	-1.25169	0.0244988	0.15248
ATP8A2	protein_coding	chr13:25946149-26599989	+	0.867479	-0.205099	0.547669	0.999833
ATP8B1	protein_coding	chr18:55313658-55470327	-	1.2294	0.297957	0.0015487	0.0167892
ATP8B2	protein_coding	chr1:154298036-154323780	+	0.794202	-0.332422	0.000982978	0.0113506
ATP8B3	protein_coding	chr19:1782074-1812275	-	0.869817	-0.201216	0.427815	0.916516
ATP8B4	protein_coding	chr15:50150435-50411419	-	0.791183	-0.337916	0.859889	1
ATP8B5P	misc_RNA	chr9:35406752-35483026	+	0.973135	-0.0392881	1	1
ATP9A	protein_coding	chr20:50213314-50384950	-	1.6007	0.678705	5.78297e-13	4.52459e-11
ATP9B	protein_coding	chr18:76829275-77138283	+	1.07882	0.10945	0.535941	0.999833
ATPAF1	protein_coding	chr1:47100711-47134099	-	1.15867	0.212464	0.00979212	0.0759042
ATPAF2	protein_coding	chr17:17921334-17942480	-	0.769192	-0.378585	0.00871621	0.0691738
ATPIF1	protein_coding	chr1:28562602-28564616	+	1.17847	0.236919	0.00740408	0.0605918
ATR	protein_coding	chr3:142168077-142297668	-	0.903226	-0.146841	0.0871553	0.376301
ATRAID	protein_coding	chr2:27434899-27440046	+	0.961721	-0.0563102	0.492039	0.967243
ATRIP	protein_coding	chr3:48488114-48507054	+	0.967069	-0.0483092	0.768347	1
ATRN	protein_coding	chr20:3451665-3631769	+	0.878792	-0.186407	0.00637778	0.0537549
ATRNL1	protein_coding	chr10:116853124-117708510	+	0.821113	-0.284347	0.409883	0.899028
ATRX	protein_coding	chrX:76760356-77041755	-	1.18055	0.239463	0.00176554	0.0187527
ATXN1	protein_coding	chr6:16299343-16761721	-	1.19457	0.256489	0.0290442	0.173207
ATXN10	protein_coding	chr22:46067678-46241187	+	0.975759	-0.0354026	0.600941	1
ATXN1L	protein_coding	chr16:71879894-71891236	+	1.3646	0.448482	3.88037e-09	1.71261e-07
ATXN2	protein_coding	chr12:111890018-112037480	-	1.04537	0.0640094	0.413545	0.901426
ATXN2L	protein_coding	chr16:28834369-28848558	+	1.12335	0.167811	0.0893257	0.383268
ATXN3	protein_coding	chr14:92524896-92572965	-	0.997125	-0.00415425	0.925047	1
ATXN7	protein_coding	chr3:63850233-63989138	+	1.09887	0.136027	0.172761	0.580026
ATXN7L1	protein_coding	chr7:105245221-105517031	-	1.11311	0.154601	0.322074	0.809645
ATXN7L2	protein_coding	chr1:110026561-110035426	+	0.865016	-0.209201	0.213094	0.657667
ATXN7L3	protein_coding	chr17:42269173-42275529	-	0.98678	-0.0191997	0.816477	1
ATXN7L3B	protein_coding	chr12:74931551-74935232	+	1.73203	0.792468	8.48739e-30	3.05773e-27
AUH	protein_coding	chr9:93976097-94124251	-	0.991345	-0.0125402	0.889801	1
AUNIP	protein_coding	chr1:26158404-26185949	-	1.02833	0.0403058	0.755965	1
AUP1	protein_coding	chr2:74753775-74757024	-	1.30636	0.385553	1.06414e-08	4.3554e-07
AURKA	protein_coding	chr20:54944445-54967393	-	0.885494	-0.175446	0.00542709	0.0474056
AURKAIP1	protein_coding	chr1:1309110-1310818	-	1.00229	0.00329458	0.993313	1
AURKAPS1	misc_RNA	chr1:220439521-220441057	-	1.31836	0.398743	0.159791	0.554324
AURKB	protein_coding	chr17:8108049-8113944	-	1.23177	0.300729	0.000148423	0.00223885
AURKC	protein_coding	chr19:57742377-57746916	+	1.41723	0.503077	0.276818	0.747221
AUTS2	protein_coding	chr7:69063905-70258054	+	0.978289	-0.0316669	0.818987	1
AVEN	protein_coding	chr15:34158428-34331303	-	0.941797	-0.0865118	0.57125	0.999833
AVIL	protein_coding	chr12:58191159-58209852	-	0.88495	-0.176333	0.546773	0.999833
AVL9	protein_coding	chr7:32535038-32628353	+	0.979444	-0.0299655	0.637476	1
AVPI1	protein_coding	chr10:99437181-99447015	-	1.37279	0.457111	5.08468e-07	1.49043e-05
AVPR1A	protein_coding	chr12:63536539-63546590	-	0.520484	-0.942073	0.997582	1
AVPR1B	protein_coding	chr1:206224283-206231482	+	0	#NAME?	0.343596	0.826417
AVPR2	protein_coding	chrX:153167985-153172620	+	0.316187	-1.66115	0.0504432	0.259615
AWAT1	protein_coding	chrX:69454505-69460511	+	Inf	Inf	0.679243	1
AXDND1	protein_coding	chr1:179334855-179523870	+	1.85549	0.891798	0.315218	0.799673
AXIN1	protein_coding	chr16:337440-402676	-	1.38525	0.470142	1.61835e-05	0.000322453
AXIN2	protein_coding	chr17:63524681-63557740	-	0.30911	-1.69381	0.0245352	0.152676
AXL	protein_coding	chr19:41725104-41767672	+	1.0436	0.061571	0.781205	1
AZGP1	protein_coding	chr7:99564350-99573735	-	1.27495	0.350438	0.486586	0.96686
AZI2	protein_coding	chr3:28363844-28390618	-	0.786279	-0.346887	0.000947539	0.0110284
AZIN1	protein_coding	chr8:103838530-103876428	-	1.35796	0.441444	1.83697e-14	1.7143e-12
AZIN1-AS1	lncRNA	chr8:103876499-103990104	+	0.846388	-0.240609	0.575332	1
AZIN2	protein_coding	chr1:33546714-33586132	+	0.976727	-0.0339725	0.883252	1
AZU1	protein_coding	chr19:827826-832018	+	Inf	Inf	0.435935	0.924786
B2M	protein_coding	chr15:45003685-45010357	+	1.12053	0.164176	0.000519878	0.00667598
B3GALNT1	protein_coding	chr3:160801671-160823160	-	1.02129	0.0303951	0.819274	1
B3GALNT1P1	pseudogene	chr2:69825017-69826283	+	0.397344	-1.33154	0.467965	0.957994
B3GALNT2	protein_coding	chr1:235610505-235667781	-	0.395796	-1.33717	5.57463e-56	1.15146e-52
B3GALT1	protein_coding	chr2:168675182-168727366	+	0.0939326	-3.41223	0.105062	0.427747
B3GALT2	protein_coding	chr1:193147860-193155743	-	0.671965	-0.573542	0.496909	0.971439
B3GALT4	protein_coding	chr6:33244917-33246602	+	1.02112	0.0301568	0.993768	1
B3GALT5	protein_coding	chr21:40984867-41034816	+	1.21465	0.280544	1	1
B3GALT6	protein_coding	chr1:1167629-1170421	+	1.03198	0.0454112	0.645562	1
B3GAT2	protein_coding	chr6:71571069-71666788	-	0.857472	-0.221838	0.557623	0.999833
B3GAT3	protein_coding	chr11:62382768-62389647	-	0.853127	-0.229167	0.0298887	0.17692
B3GAT3P1	pseudogene	chr3:160170156-160171597	+	0.820137	-0.286063	0.993756	1
B3GLCT	protein_coding	chr13:31774112-31906413	+	1.07874	0.109351	0.344079	0.826417
B3GNT2	protein_coding	chr2:62423262-62451866	+	0.872773	-0.196322	0.0612024	0.297169
B3GNT3	protein_coding	chr19:17905919-17924385	+	1.44825	0.534312	4.46604e-09	1.9444e-07
B3GNT4	protein_coding	chr12:122688228-122693499	+	0.94179	-0.0865232	0.425053	0.91321
B3GNT5	protein_coding	chr3:182971032-182991179	+	0.74023	-0.433955	1.35066e-05	0.000274795
B3GNT6	protein_coding	chr11:76745385-76753020	+	1.04097	0.0579266	1	1
B3GNT7	protein_coding	chr2:232260335-232265875	+	2.07543	1.05341	0.439728	0.928238
B3GNT8	protein_coding	chr19:41931264-41934635	-	0.801637	-0.318978	0.411428	0.899794
B3GNT9	protein_coding	chr16:67182005-67184902	-	0.824249	-0.278847	0.0134974	0.0973895
B3GNTL1	protein_coding	chr17:80900025-81009686	-	1.04443	0.0627192	0.700637	1
B4GALNT1	protein_coding	chr12:58019678-58027022	-	0.770143	-0.376801	0.0112128	0.084097
B4GALNT2	protein_coding	chr17:47209822-47247351	+	0.182519	-2.45388	0.227853	0.679067
B4GALNT3	protein_coding	chr12:569543-671058	+	0.698088	-0.51852	0.113782	0.450244
B4GALNT4	protein_coding	chr11:369795-382117	+	0.832091	-0.265187	0.515475	0.986715
B4GALT1	protein_coding	chr9:33110639-33167356	-	1.86145	0.896428	5.00005e-52	7.74583e-49
B4GALT1-AS1	lncRNA	chr9:33166946-33179981	+	1.38311	0.467913	0.409234	0.898609
B4GALT2	protein_coding	chr1:44444874-44456843	+	1.12119	0.165035	0.0467435	0.245246
B4GALT3	protein_coding	chr1:161141100-161147758	-	1.02224	0.0317387	0.752039	1
B4GALT4	protein_coding	chr3:118930589-118959752	-	1.13484	0.182495	0.0812721	0.360598
B4GALT4-AS1	lncRNA	chr3:118945333-118953988	+	11.214	3.48723	0.272159	0.741669
B4GALT5	protein_coding	chr20:48249482-48330421	-	1.10297	0.141396	0.0378128	0.210977
B4GALT6	protein_coding	chr18:29200999-29264686	-	0.510426	-0.970226	1.83499e-09	8.60114e-08
B4GALT7	protein_coding	chr5:177027119-177037348	+	0.905618	-0.143025	0.193257	0.622033
B4GAT1	protein_coding	chr11:66112843-66115161	-	0.503531	-0.989848	7.31217e-16	8.17881e-14
B9D1	protein_coding	chr17:19238685-19281506	-	1.02825	0.0401862	0.708136	1
B9D2	protein_coding	chr19:41860322-41870078	-	1.25247	0.32478	0.125218	0.479264
BAALC	protein_coding	chr8:104152921-104242533	+	1.21037	0.275446	1	1
BAALC-AS1	lncRNA	chr8:104169218-104184368	-	1.32022	0.400773	1	1
BAALC-AS2	lncRNA	chr8:104145191-104153570	-	Inf	Inf	1	1
BAAT	protein_coding	chr9:104122699-104147287	-	1.2008	0.26399	0.607164	1
BABAM1	protein_coding	chr19:17378185-17390162	+	1.00229	0.00330624	0.938818	1
BACE1	protein_coding	chr11:117156402-117186972	-	1.27707	0.352839	0.00102465	0.0117493
BACE1-AS	antisense_RNA	chr11:117162062-117162886	+	0.978499	-0.031358	0.945817	1
BACE2	protein_coding	chr21:42539728-42654461	+	0.963292	-0.0539543	0.394374	0.883612
BACH1	protein_coding	chr21:30671116-30734217	+	1.08549	0.118347	0.4546	0.945102
BACH1-IT2	lncRNA	chr21:30744821-30746300	+	2.55867	1.35539	0.240867	0.696983
BACH2	protein_coding	chr6:90636247-91006627	-	0.959213	-0.0600763	0.832827	1
BAD	protein_coding	chr11:64037300-64052176	-	1.00551	0.00793421	0.939499	1
BAG1	protein_coding	chr9:33252469-33264759	-	1.39365	0.478867	4.2921e-08	1.5645e-06
BAG2	protein_coding	chr6:57037104-57050013	+	0.830164	-0.268531	0.00630273	0.0532381
BAG3	protein_coding	chr10:121410882-121437331	+	0.92143	-0.118053	0.0643049	0.307986
BAG4	protein_coding	chr8:38034106-38070819	+	0.933427	-0.0993905	0.379329	0.864555
BAG5	protein_coding	chr14:104022881-104029151	-	0.773369	-0.370772	3.65128e-06	8.59633e-05
BAG6	protein_coding	chr6:31606805-31620477	-	0.94702	-0.0785339	0.152509	0.539342
BAHCC1	protein_coding	chr17:79373521-79433358	+	0.635036	-0.655091	4.26845e-09	1.87057e-07
BAHD1	protein_coding	chr15:40731920-40760441	+	1.34868	0.431545	3.74864e-07	1.12835e-05
BAIAP2	protein_coding	chr17:79008947-79091232	+	1.17462	0.232199	0.000802737	0.00960748
BAIAP2-AS1	lncRNA	chr17:79002933-79008519	-	1.17713	0.235277	0.0271852	0.164572
BAIAP2L1	protein_coding	chr7:97920962-98030427	-	1.22563	0.293521	8.74605e-05	0.00142921
BAIAP2L2	protein_coding	chr22:38480896-38506676	-	0.814026	-0.296853	0.0917941	0.391151
BAIAP3	protein_coding	chr16:1383606-1399442	+	0.536342	-0.898775	0.00111909	0.0126959
BAK1	protein_coding	chr6:33540323-33548070	-	0.874095	-0.194138	0.0157084	0.109739
BAK1P1	pseudogene	chr20:31276732-31278856	-	1.04164	0.0588504	0.932564	1
BAK1P2	pseudogene	chr11:130415438-130417549	-	0.260242	-1.94207	0.662091	1
BAMBI	protein_coding	chr10:28966424-28971868	+	0.38143	-1.39051	3.55392e-05	0.00064924
BANCR	lncRNA	chr9:71911597-71921972	-	0.323125	-1.62984	0.695685	1
BANF1	protein_coding	chr11:65769550-65771617	+	1.0245	0.0349138	0.561374	0.999833
BANF1P1	pseudogene	chr14:69403264-69403961	+	0.683929	-0.54808	0.645983	1
BANF1P2	pseudogene	chr10:135157782-135158503	-	0.395661	-1.33766	0.187053	0.608894
BANF1P3	pseudogene	chr2:231589467-231590194	-	0.734323	-0.445514	0.472794	0.962236
BANF1P4	pseudogene	chr1:174725608-174726350	-	0.973135	-0.0392881	1	1
BANK1	protein_coding	chr4:102711764-102995969	+	0.734426	-0.44531	0.401481	0.890606
BANP	protein_coding	chr16:87985038-88110924	+	1.04492	0.063386	0.626612	1
BAP1	protein_coding	chr3:52435020-52444121	-	0.958825	-0.0606599	0.498533	0.972979
BARD1	protein_coding	chr2:215590370-215674435	-	0.896222	-0.158072	0.0939375	0.397713
BARHL1	protein_coding	chr9:135457993-135465640	+	Inf	Inf	0.346524	0.826417
BARHL2	protein_coding	chr1:91177579-91182794	-	1.04097	0.0579266	1	1
BARX1	protein_coding	chr9:96713909-96717608	-	0.488533	-1.03347	0.608786	1
BARX2	protein_coding	chr11:129245881-129322174	+	1.18807	0.248622	0.380975	0.866711
BASP1	protein_coding	chr5:17216932-17276954	+	0.880151	-0.184177	0.00610196	0.0519022
BATF	protein_coding	chr14:75988784-76013335	+	Inf	Inf	0.570739	0.999833
BATF2	protein_coding	chr11:64755417-64764517	-	0.781868	-0.355003	0.0812456	0.360567
BATF3	protein_coding	chr1:212859759-212873327	-	0.82096	-0.284617	0.360662	0.841256
BAX	protein_coding	chr19:49458117-49465055	+	0.986914	-0.0190043	0.812572	1
BAZ1A	protein_coding	chr14:35221937-35344853	-	1.49164	0.576895	1.26648e-16	1.50809e-14
BAZ1B	protein_coding	chr7:72854728-72936615	-	1.06784	0.0947005	0.116572	0.456663
BAZ2A	protein_coding	chr12:56989380-57030163	-	1.02547	0.0362828	0.507447	0.981963
BAZ2B	protein_coding	chr2:160175490-160568946	-	1.28628	0.363207	0.000121156	0.00189011
BBC3	protein_coding	chr19:47724079-47736023	-	1.18905	0.249804	0.183358	0.601479
BBIP1	protein_coding	chr10:112658488-112679124	-	0.953674	-0.068432	0.559949	0.999833
BBOF1	protein_coding	chr14:74486059-74532795	+	1.36746	0.451498	0.0818074	0.362454
BBOX1	protein_coding	chr11:27062509-27149354	+	7.20525	2.84905	0.161486	0.557972
BBOX1-AS1	lncRNA	chr11:27068733-27241660	-	0.975967	-0.035096	0.812701	1
BBS1	protein_coding	chr11:66278119-66301084	+	1.2444	0.315452	0.0155756	0.109057
BBS10	protein_coding	chr12:76738266-76742222	-	1.04663	0.0657581	0.613602	1
BBS12	protein_coding	chr4:123653857-123666098	+	0.631433	-0.663298	0.066433	0.314243
BBS2	protein_coding	chr16:56518259-56554008	-	0.978604	-0.0312031	0.718328	1
BBS4	protein_coding	chr15:72978520-73030817	+	0.853973	-0.227737	0.0710627	0.328912
BBS5	protein_coding	chr2:170336006-170363165	+	0.956851	-0.0636338	0.733875	1
BBS7	protein_coding	chr4:122745484-122791652	-	0.895682	-0.158941	0.230835	0.683261
BBS9	protein_coding	chr7:33168897-33676526	+	0.911182	-0.134189	0.310399	0.793032
BBX	protein_coding	chr3:107241783-107530176	+	0.897972	-0.155258	0.0122206	0.0899385
BCAM	protein_coding	chr19:45312316-45324678	+	1.01524	0.0218192	0.789391	1
BCAN	protein_coding	chr1:156611740-156629324	+	0.9625	-0.0551418	0.758144	1
BCAP29	protein_coding	chr7:107220422-107263762	+	1.14862	0.1999	0.0134032	0.0969187
BCAP31	protein_coding	chrX:152965947-152990201	-	1.13062	0.17711	0.00406276	0.0372416
BCAP31P2	pseudogene	chr16:32881304-32884893	+	5.13542	2.36048	0.114519	0.451595
BCAR1	protein_coding	chr16:75262928-75301951	-	0.977108	-0.0334103	0.603732	1
BCAR3	protein_coding	chr1:94027298-94312706	-	0.877686	-0.188224	0.0401781	0.220342
BCAR4	lncRNA	chr16:11913687-11922689	-	0	#NAME?	0.66139	1
BCAS1	protein_coding	chr20:52560077-52687304	-	0	#NAME?	0.211158	0.655844
BCAS2	protein_coding	chr1:115110178-115124265	-	0.853562	-0.228433	0.00525507	0.0462026
BCAS2P1	pseudogene	chr11:82843047-82845400	+	1.95616	0.968023	0.243892	0.700307
BCAS3	protein_coding	chr17:58755136-59470199	+	1.05838	0.0818553	0.584235	1
BCAS4	protein_coding	chr20:49411431-49493714	+	0.900685	-0.150906	0.26844	0.737459
BCAT1	protein_coding	chr12:24962958-25102393	-	1.0313	0.0444666	0.563103	0.999833
BCAT2	protein_coding	chr19:49298319-49314320	-	0.971609	-0.041552	0.588359	1
BCCIP	protein_coding	chr10:127512104-127542264	+	1.02483	0.0353901	0.634111	1
BCDIN3D	protein_coding	chr12:50229826-50236912	-	0.757529	-0.400627	0.032668	0.188764
BCDIN3D-AS1	lncRNA	chr12:50222326-50234937	+	0.763742	-0.388843	0.0956351	0.402645
BCHE	protein_coding	chr3:165490691-165555260	-	1.31239	0.392197	1	1
BCKDHA	protein_coding	chr19:41903694-41930910	+	0.915976	-0.126618	0.149043	0.530951
BCKDHB	protein_coding	chr6:80816327-81055987	+	0.893582	-0.162328	0.201851	0.638889
BCKDK	protein_coding	chr16:31119615-31124112	+	1.08643	0.119592	0.168256	0.571546
BCL10	protein_coding	chr1:85731459-85742587	-	0.942955	-0.0847389	0.329527	0.821825
BCL11A	protein_coding	chr2:60678302-60780633	-	1.20252	0.266055	0.411902	0.899996
BCL11B	protein_coding	chr14:99635624-99738050	-	1.36979	0.453953	0.0852796	0.371202
BCL2	protein_coding	chr18:60790579-60986613	-	1.11454	0.156452	0.683232	1
BCL2A1	protein_coding	chr15:80253232-80263643	-	1.01387	0.0198758	0.971072	1
BCL2L1	protein_coding	chr20:30252255-30311802	-	1.16528	0.220673	0.0128333	0.0935564
BCL2L10	protein_coding	chr15:52401460-52404972	-	0.665619	-0.587232	0.519135	0.990782
BCL2L11	protein_coding	chr2:111878491-111926022	+	1.02787	0.0396509	0.671009	1
BCL2L12	protein_coding	chr19:50168399-50177173	+	0.983657	-0.0237729	0.762505	1
BCL2L12P1	pseudogene	chr3:131245312-131245985	+	Inf	Inf	0.679243	1
BCL2L13	protein_coding	chr22:18121350-18213621	+	1.46287	0.5488	1.25878e-15	1.37812e-13
BCL2L14	protein_coding	chr12:12223878-12252629	+	1.09015	0.124522	0.743243	1
BCL2L15	protein_coding	chr1:114419436-114430169	-	0.689245	-0.536911	0.704504	1
BCL2L2	protein_coding	chr14:23775971-23780968	+	1.06053	0.0847831	0.307022	0.789475
BCL2L2-PABPN1	protein_coding	chr14:23775971-23795394	+	1.18663	0.246868	0.000170921	0.00252655
BCL3	protein_coding	chr19:45251978-45263301	+	0.847034	-0.239508	0.0105232	0.0801831
BCL6	protein_coding	chr3:187439165-187463513	-	1.01858	0.0265617	0.777079	1
BCL6B	protein_coding	chr17:6926369-6932961	+	1.06835	0.0953886	1	1
BCL7A	protein_coding	chr12:122459792-122499950	+	1.52091	0.604931	3.54467e-05	0.000647933
BCL7B	protein_coding	chr7:72950683-72972065	-	1.54026	0.623174	3.31553e-12	2.31363e-10
BCL7C	protein_coding	chr16:30845362-30905623	-	1.17376	0.231137	0.041785	0.226928
BCL9	protein_coding	chr1:147013271-147098020	+	0.978864	-0.0308202	0.758754	1
BCL9L	protein_coding	chr11:118766849-118781613	-	0.985397	-0.0212232	0.763967	1
BCLAF1	protein_coding	chr6:136578001-136610989	-	0.923848	-0.114273	0.0404528	0.221283
BCLAF1P1	pseudogene	chr5:110281972-110286723	-	Inf	Inf	1	1
BCO1	protein_coding	chr16:81272296-81324747	+	0.523303	-0.934282	0.120817	0.467732
BCO2	protein_coding	chr11:112046208-112089652	+	1.69994	0.765487	0.435566	0.924416
BCOR	protein_coding	chrX:39910499-40036582	-	0.819601	-0.287006	0.000907772	0.0106335
BCORL1	protein_coding	chrX:129139164-129192058	+	0.754002	-0.40736	0.000383532	0.00510656
BCR	protein_coding	chr22:23522552-23660224	+	1.21831	0.284881	2.64239e-05	0.000501035
BCRP2	misc_RNA	chr22:21457305-21476575	+	1.20613	0.270391	0.776757	1
BCRP3	misc_RNA	chr22:25028882-25049327	+	1.63427	0.708648	0.390633	0.87842
BCS1L	protein_coding	chr2:219524379-219528166	+	1.07479	0.104055	0.300985	0.782868
BCYRN1	lncRNA	chr2:47562454-47562653	+	0.957254	-0.0630265	0.737333	1
BCYRN1P1	pseudogene	chrX:138802738-138802934	+	0.963055	-0.05431	0.930402	1
BDH1	protein_coding	chr3:197236654-197300194	-	0.907373	-0.140233	0.207136	0.648975
BDH2	protein_coding	chr4:103998782-104021024	-	0.966713	-0.0488411	0.838975	1
BDKRB1	protein_coding	chr14:96722547-96731100	+	0.778394	-0.361427	0.708719	1
BDKRB2	protein_coding	chr14:96671135-96710666	+	1.00748	0.0107553	0.949642	1
BDNF	protein_coding	chr11:27676440-27743605	-	1.41214	0.497879	0.138532	0.506807
BDNF-AS	lncRNA	chr11:27528399-27719718	+	0.598758	-0.739955	0.42318	0.911537
BDP1	protein_coding	chr5:70751442-70863649	+	1.08304	0.115081	0.342381	0.826417
BEAN1	protein_coding	chr16:66461200-66529191	+	0.829377	-0.269901	0.593517	1
BEAN1-AS1	lncRNA	chr16:66503699-66510305	-	0.157386	-2.66762	0.23033	0.682431
BECN1	protein_coding	chr17:40962150-40976333	-	1.16916	0.225467	0.00230796	0.0235067
BECN2	protein_coding	chr1:242121069-242122364	+	1.55691	0.638684	0.764985	1
BEGAIN	protein_coding	chr14:101003484-101036131	-	1.30213	0.380878	0.453029	0.943102
BEND3	protein_coding	chr6:107386385-107435636	-	1.10486	0.143865	0.251636	0.71073
BEND3P1	pseudogene	chr10:52417863-52423706	+	0.630151	-0.666232	0.0102835	0.0787838
BEND3P3	misc_RNA	chr10:81442731-81448653	+	0.776465	-0.365008	0.259602	0.724161
BEND4	protein_coding	chr4:42112870-42154895	-	Inf	Inf	0.662022	1
BEND6	protein_coding	chr6:56819773-56892144	+	0.835211	-0.259787	0.214638	0.659734
BEND7	protein_coding	chr10:13480484-13544976	-	1.06675	0.0932283	0.636078	1
BEST1	protein_coding	chr11:61717356-61731935	+	0.697374	-0.519995	0.0608845	0.296229
BEST2	protein_coding	chr19:12863407-12869272	+	1.31969	0.400203	0.679736	1
BEST3	protein_coding	chr12:70037288-70093196	-	1.55015	0.632404	0.491108	0.967123
BEST4	protein_coding	chr1:45249257-45253426	-	1.57019	0.650944	0.341055	0.826417
BET1	protein_coding	chr7:93592082-93633694	-	0.884381	-0.17726	0.0927567	0.394114
BET1L	protein_coding	chr11:202924-207422	-	1.04551	0.0642081	0.551087	0.999833
BEX2	protein_coding	chrX:102564274-102565974	-	0.991303	-0.0126014	0.919643	1
BEX3	protein_coding	chrX:102631251-102633092	+	1.14104	0.190349	0.0402833	0.220722
BEX4	protein_coding	chrX:102470020-102472128	+	0.722414	-0.469101	0.141547	0.51359
BEX5	protein_coding	chrX:101408679-101410986	-	0.544516	-0.876954	0.179549	0.593701
BFAR	protein_coding	chr16:14726668-14763093	+	1.117	0.159624	0.0375758	0.210033
BFSP1	protein_coding	chr20:17474550-17549865	-	1.43248	0.518512	0.0663849	0.314064
BFSP2-AS1	lncRNA	chr3:133145246-133209990	-	1.17635	0.234322	1	1
BGLAP	protein_coding	chr1:156211753-156213123	+	0.983552	-0.0239267	1	1
BGN	protein_coding	chrX:152760347-152775012	+	0.738489	-0.437351	0.709507	1
BHLHA15	protein_coding	chr7:97841566-97842271	+	0.863392	-0.211912	0.478131	0.965031
BHLHA9	protein_coding	chr17:1173858-1174565	+	2.9194	1.54567	0.773432	1
BHLHB9	protein_coding	chrX:101975642-102007369	+	0.881046	-0.18271	0.160303	0.555295
BHLHE22	protein_coding	chr8:65492795-65496191	+	1.04097	0.0579266	1	1
BHLHE23	protein_coding	chr20:61637331-61638387	-	0.973135	-0.0392881	1	1
BHLHE40	protein_coding	chr3:5021097-5026866	+	1.033	0.046845	0.800747	1
BHLHE40-AS1	lncRNA	chr3:4938493-5021646	-	1.07132	0.0993954	1	1
BHLHE41	protein_coding	chr12:26272959-26278003	-	0.454204	-1.13859	1.41381e-10	7.81355e-09
BHMG1	protein_coding	chr19:46236509-46267797	+	2.06934	1.04917	0.61917	1
BHMT	protein_coding	chr5:78407604-78428113	+	0.715952	-0.482065	0.818376	1
BHMT2	protein_coding	chr5:78365547-78385897	+	1.33361	0.415335	0.0917521	0.391151
BICC1	protein_coding	chr10:60272904-60591197	+	0.83659	-0.257407	0.506814	0.981413
BICD1	protein_coding	chr12:32260185-32531141	+	1.02565	0.0365446	0.802895	1
BICD2	protein_coding	chr9:95473645-95527083	-	2.70598	1.43615	1.20354e-101	1.86447e-97
BICDL1	protein_coding	chr12:120427648-120532299	+	0.941158	-0.0874914	0.654951	1
BICDL2	protein_coding	chr16:3077868-3085542	-	0.726238	-0.461485	0.00631682	0.0533281
BID	protein_coding	chr22:18216906-18257431	-	1.09459	0.13039	0.115301	0.453511
BIK	protein_coding	chr22:43506754-43525718	+	1.00832	0.0119529	0.992055	1
BIN1	protein_coding	chr2:127805599-127864903	-	0.934783	-0.0972969	0.227831	0.679067
BIN2	protein_coding	chr12:51674822-51718464	-	0.231705	-2.10964	0.482219	0.965031
BIN3	protein_coding	chr8:22477931-22526661	-	1.42775	0.513747	8.0933e-05	0.00133807
BIN3-IT1	lncRNA	chr8:22497884-22499722	-	0.896336	-0.157889	0.832921	1
BIRC2	protein_coding	chr11:102217913-102249401	+	1.04869	0.0685917	0.337416	0.826417
BIRC3	protein_coding	chr11:102188181-102210134	+	0.729778	-0.45447	1.73811e-05	0.000342351
BIRC5	protein_coding	chr17:76210277-76221716	+	1.13701	0.18525	0.00589973	0.0505088
BIRC6	protein_coding	chr2:32582096-32843966	+	1.00852	0.0122386	0.855865	1
BIRC6-AS2	lncRNA	chr2:32782587-32799885	-	1.62938	0.70432	0.821257	1
BIRC7	protein_coding	chr20:61867235-61871859	+	0	#NAME?	0.36015	0.84044
BISPR	lncRNA	chr19:17516495-17526545	+	1.24761	0.319164	0.0370489	0.207837
BIVM	protein_coding	chr13:103451399-103493888	+	1.02484	0.0354016	0.789741	1
BIVM-ERCC5	protein_coding	chr13:103459496-103528351	+	1.22254	0.289885	0.000769439	0.00927247
BLACAT1	lncRNA	chr1:205404014-205425214	-	0.916707	-0.125467	0.374811	0.858932
BLACE	lncRNA	chr7:155149683-155160628	-	0	#NAME?	0.997616	1
BLCAP	protein_coding	chr20:36145819-36156333	-	1.18273	0.242126	5.86721e-05	0.00101442
BLID	protein_coding	chr11:121986062-121986923	-	0	#NAME?	0.270567	0.739733
BLK	protein_coding	chr8:11351501-11422113	+	1.026	0.0370258	1	1
BLM	protein_coding	chr15:91260558-91358692	+	1.08024	0.111348	0.241009	0.697019
BLMH	protein_coding	chr17:28575213-28619184	-	1.1784	0.236829	0.135327	0.500582
BLNK	protein_coding	chr10:97951455-98031333	-	1.1853	0.245247	0.472345	0.961795
BLOC1S1	protein_coding	chr12:56109818-56113491	+	0.887987	-0.17139	0.153374	0.540958
BLOC1S1-RDH5	lncRNA	chr12:56109818-56118526	+	0.953617	-0.0685178	0.650904	1
BLOC1S2	protein_coding	chr10:102033035-102046469	-	1.13805	0.186562	0.0220049	0.14098
BLOC1S3	protein_coding	chr19:45682003-45685059	+	0.974102	-0.0378547	0.764001	1
BLOC1S4	protein_coding	chr4:6717842-6719387	+	0.638942	-0.646243	0.000313448	0.00427634
BLOC1S5	protein_coding	chr6:8013800-8064647	-	1.00625	0.00899349	0.967117	1
BLOC1S5-TXNDC5	lncRNA	chr6:7881483-8064647	-	1.24304	0.313867	1.84942e-07	5.9626e-06
BLOC1S6	protein_coding	chr15:45879321-45901914	+	1.31658	0.396797	2.54027e-07	7.93399e-06
BLVRA	protein_coding	chr7:43798272-43846941	+	0.993085	-0.010011	0.924317	1
BLVRB	protein_coding	chr19:40953691-40971725	-	1.38853	0.47356	3.69546e-09	1.64035e-07
BLZF1	protein_coding	chr1:169337117-169365782	+	0.827326	-0.273472	0.00198235	0.020652
BLZF2P	pseudogene	chr14:69333376-69336845	-	1.80215	0.849716	0.233707	0.686409
BMF	protein_coding	chr15:40380091-40401085	-	0.394291	-1.34267	1.82199e-25	4.70422e-23
BMI1	protein_coding	chr10:22610139-22620414	+	1.12105	0.164844	0.0794337	0.354727
BMP1	protein_coding	chr8:22022653-22069839	+	1.00223	0.00321207	0.971218	1
BMP10	protein_coding	chr2:69088048-69098649	-	1.04097	0.0579266	1	1
BMP2	protein_coding	chr20:6748745-6760927	+	1.14126	0.190626	0.208999	0.652829
BMP2K	protein_coding	chr4:79697532-79833341	+	0.812698	-0.299209	0.010372	0.079276
BMP4	protein_coding	chr14:54416454-54423609	-	0.430101	-1.21725	1.57376e-07	5.12721e-06
BMP5	protein_coding	chr6:55618451-55740388	-	0.752988	-0.409302	0.925976	1
BMP6	protein_coding	chr6:7726332-7881961	+	0.760202	-0.395546	0.38318	0.869087
BMP7	protein_coding	chr20:55743809-55841707	-	0.854373	-0.227062	0.229593	0.681881
BMP7-AS1	lncRNA	chr20:55788752-55790922	+	0	#NAME?	0.99749	1
BMP8A	protein_coding	chr1:39957318-39995541	+	0.366505	-1.4481	0.000237791	0.00335801
BMP8B	protein_coding	chr1:40222854-40254533	-	0.693753	-0.527506	0.00121867	0.0136016
BMPER	protein_coding	chr7:33944523-34195484	+	0.813005	-0.298665	0.649662	1
BMPR1A	protein_coding	chr10:88516396-88684945	+	1.15	0.201633	0.0284034	0.170283
BMPR1APS1	pseudogene	chr6:129478471-129480465	-	Inf	Inf	1	1
BMPR1B	protein_coding	chr4:95679128-96079601	+	1.03675	0.0520674	0.920439	1
BMPR2	protein_coding	chr2:203241050-203432474	+	1.06086	0.0852331	0.311099	0.7941
BMS1	protein_coding	chr10:43277954-43330385	+	1.10225	0.140458	0.0369907	0.207648
BMS1P10	pseudogene	chr9:67327775-67334984	-	2.17363	1.12011	0.0865237	0.374618
BMS1P11	pseudogene	chr9:69718152-69721729	-	1.13911	0.187906	1	1
BMS1P13	pseudogene	chr9:70334349-70337925	-	0	#NAME?	0.997497	1
BMS1P15	pseudogene	chr15:20359029-20366079	+	1.45709	0.543089	0.553511	0.999833
BMS1P16	pseudogene	chr15:21365634-21372686	+	1.45152	0.537563	0.556926	0.999833
BMS1P17	misc_RNA	chr14:19670792-19681016	-	0.975688	-0.0355082	1	1
BMS1P18	misc_RNA	chr14:19894369-19904572	+	1.75782	0.813787	0.760188	1
BMS1P20	misc_RNA	chr22:22652463-22677324	+	1.22676	0.294857	0.00977256	0.0758475
BMS1P21	misc_RNA	chr10:81664654-81691557	+	1.11487	0.156879	1	1
BMS1P22	misc_RNA	chr22:16157079-16172265	+	Inf	Inf	0.661006	1
BMS1P3	pseudogene	chr10:88752002-88760192	+	0	#NAME?	0.00215779	0.022233
BMS1P4	misc_RNA	chr10:75458909-75490272	-	0.843764	-0.245088	0.247655	0.704405
BMS1P5	misc_RNA	chr10:48927373-48952629	-	0.875738	-0.191428	0.644151	1
BMS1P6	misc_RNA	chr10:48185839-48203788	+	1.1576	0.211135	0.713467	1
BMS1P7	pseudogene	chr10:49258303-49268060	-	0	#NAME?	0.997616	1
BMS1P8	pseudogene	chr16:33485634-33504599	-	1.52469	0.608516	0.356635	0.835982
BMS1P9	pseudogene	chr9:66960613-66964189	+	2.52998	1.33912	0.569019	0.999833
BMT2	protein_coding	chr7:112459202-112579932	-	0.69398	-0.527035	0.00272554	0.0268336
BMX	protein_coding	chrX:15518900-15574652	+	Inf	Inf	1	1
BNC1	protein_coding	chr15:83924655-83953468	-	0.813297	-0.298147	0.00042142	0.00555611
BNC2	protein_coding	chr9:16409501-16870786	-	0.82182	-0.283106	0.213516	0.65828
BNIP1	protein_coding	chr5:172571445-172591390	+	0.909078	-0.137524	0.276917	0.747363
BNIP2	protein_coding	chr15:59951345-59981733	-	1.32014	0.400686	2.50662e-08	9.55261e-07
BNIP3	other	chr10:133781187-133795517	-	0.58026	-0.785229	2.57437e-31	1.02258e-28
BNIP3L	protein_coding	chr8:26240523-26270645	+	0.715603	-0.482768	1.95503e-05	0.00038096
BNIP3P1	pseudogene	chr14:28733616-28735180	+	0.672221	-0.572993	0.694211	1
BNIP3P5	pseudogene	chr15:42606185-42606877	+	0.567873	-0.816361	0.0843507	0.368349
BNIPL	protein_coding	chr1:151009029-151020076	+	1.47243	0.558202	0.308018	0.790306
BOC	protein_coding	chr3:112930312-113006310	+	0.810555	-0.303018	0.176933	0.588802
BOD1	protein_coding	chr5:173034148-173043666	-	1.28276	0.359256	9.85337e-06	0.000208245
BOD1L1	protein_coding	chr4:13570366-13629328	-	0.94827	-0.0766308	0.33402	0.826093
BOD1P1	pseudogene	chr18:3415122-3416261	+	0.559385	-0.838085	0.712531	1
BOK	protein_coding	chr2:242498146-242513553	+	1.15401	0.206653	0.0293899	0.174676
BOK-AS1	lncRNA	chr2:242483799-242498558	-	1.24293	0.31374	0.533853	0.999833
BOLA1	protein_coding	chr1:149871135-149872348	+	0.907604	-0.139864	0.508437	0.982308
BOLA2	protein_coding	chr16:29464909-29466285	-	0.778794	-0.360686	0.846083	1
BOLA2-SMG1P6	protein_coding	chr16:29454226-29466285	-	1.15153	0.203553	0.241292	0.697218
BOLA2B	protein_coding	chr16:30204251-30205627	-	1.49101	0.576292	0.35239	0.831413
BOLA3	protein_coding	chr2:74362528-74375039	-	1.08813	0.121845	0.273543	0.742851
BOLA3-AS1	lncRNA	chr2:74375108-74379516	+	1.54749	0.62993	0.114517	0.451595
BOLA3P2	pseudogene	chr19:9130006-9130832	+	6.02919	2.59196	0.381567	0.867352
BOLL	protein_coding	chr2:198591603-198651036	-	0.779295	-0.359759	0.535408	0.999833
BOP1	protein_coding	chr8:145316949-145331185	-	0.981104	-0.0275222	0.754176	1
BORA	protein_coding	chr13:73301887-73330336	+	1	5.84319e-06	0.996507	1
BORCS5	protein_coding	chr12:12510013-12624155	+	0.91834	-0.122899	0.408315	0.897668
BORCS6	protein_coding	chr17:8091651-8093564	-	1.05482	0.0769973	0.624525	1
BORCS7	protein_coding	chr10:104613967-104624718	+	0.8573	-0.222128	0.0689255	0.32244
BORCS7-ASMT	lncRNA	chr10:104613967-104661656	+	0.942322	-0.0857079	0.799041	1
BORCS8	protein_coding	chr19:19287713-19303400	-	0.880604	-0.183435	0.134075	0.498505
BORCS8-MEF2B	protein_coding	chr19:19256376-19303400	-	0.953545	-0.0686268	0.63902	1
BPGM	protein_coding	chr7:134331531-134364568	+	1.0401	0.0567156	0.65126	1
BPHL	protein_coding	chr6:3118610-3153432	+	0.938533	-0.091521	0.500239	0.97438
BPI	protein_coding	chr20:36932552-36965905	+	0.665007	-0.58856	0.82363	1
BPIFB1	protein_coding	chr20:31870941-31897684	+	Inf	Inf	1	1
BPIFB3	protein_coding	chr20:31643137-31661443	+	Inf	Inf	1	1
BPIFB4	protein_coding	chr20:31669318-31699557	+	Inf	Inf	1	1
BPIFC	protein_coding	chr22:32809834-32853373	-	3.1948	1.67573	0.418021	0.906702
BPNT1	protein_coding	chr1:220230824-220263195	-	1.15473	0.207553	0.0211789	0.137191
BPTF	protein_coding	chr17:65821780-65980494	+	0.987311	-0.018424	0.784378	1
BRAF	protein_coding	chr7:140433812-140624564	-	0.867264	-0.205456	0.107229	0.433482
BRAP	protein_coding	chr12:112079950-112123800	-	0.948189	-0.0767535	0.389502	0.876862
BRAT1	protein_coding	chr7:2577444-2595392	-	0.970569	-0.0430975	0.543307	0.999833
BRCA1	protein_coding	chr17:41196312-41277500	-	1.20951	0.274419	0.000320565	0.00435618
BRCA2	protein_coding	chr13:32889617-32973809	+	0.782519	-0.353802	0.0151522	0.106865
BRCAT54	lncRNA	chr5:44744430-44808895	-	Inf	Inf	1	1
BRCC3	protein_coding	chrX:154299695-154351349	+	0.947985	-0.0770635	0.382475	0.86872
BRCC3P1	pseudogene	chr5:175735058-175736213	+	0.643002	-0.637105	0.452857	0.943041
BRD1	protein_coding	chr22:50166926-50221196	-	1.10732	0.147066	0.0970231	0.405765
BRD2	protein_coding	chr6:32936437-32949282	+	0.894018	-0.161624	0.00576808	0.0496424
BRD3	protein_coding	chr9:136895427-136933141	-	1.06216	0.086995	0.294479	0.774914
BRD4	protein_coding	chr19:15348301-15443354	-	0.986506	-0.0195997	0.768177	1
BRD7	protein_coding	chr16:50352929-50402845	-	1.12378	0.168364	0.0169012	0.115997
BRD7P2	pseudogene	chr3:159818478-159820699	+	1.00274	0.00394388	1	1
BRD7P3	misc_RNA	chr6:118822536-118825009	+	0.236661	-2.07911	0.108406	0.436717
BRD7P4	pseudogene	chr6:111750912-111753157	+	3.83976	1.94101	0.486567	0.96686
BRD8	protein_coding	chr5:137475459-137514358	-	0.925538	-0.111635	0.168442	0.57199
BRD9	protein_coding	chr5:863850-892939	-	1.2193	0.286056	0.000276082	0.0038279
BRE	protein_coding	chr2:28111576-28561768	+	1.25624	0.329114	0.00144079	0.0157906
BRE-AS1	lncRNA	chr2:28112323-28113981	-	2.53232	1.34046	0.184803	0.605066
BREA2	lncRNA	chr8:144779285-144780583	+	1.24368	0.314617	0.628127	1
BRF1	protein_coding	chr14:105675623-105781914	-	0.888	-0.171369	0.0906322	0.387586
BRF2	protein_coding	chr8:37701398-37707431	-	1.07629	0.106061	0.488092	0.96686
BRI3	protein_coding	chr7:97910979-97922275	+	0.818921	-0.288205	0.000110761	0.00175096
BRI3BP	protein_coding	chr12:125478194-125510349	+	0.812296	-0.299922	0.0472827	0.247585
BRI3P1	pseudogene	chr1:100678760-100679506	+	0.687617	-0.540323	0.647744	1
BRICD5	protein_coding	chr16:2259254-2261069	-	0.615423	-0.70035	0.026226	0.160079
BRINP1	protein_coding	chr9:121928908-122131739	-	0	#NAME?	0.997497	1
BRINP2	protein_coding	chr1:177140524-177251558	+	Inf	Inf	1	1
BRIP1	protein_coding	chr17:59756547-59940920	-	1.10531	0.144446	0.157751	0.550653
BRIX1	protein_coding	chr5:34915820-34925787	+	0.895113	-0.159858	0.0518738	0.264889
BRK1	protein_coding	chr3:10157333-10168874	+	1.26747	0.341953	8.38736e-05	0.00138006
BRMS1	protein_coding	chr11:66104804-66112582	-	0.906097	-0.142262	0.0400768	0.220043
BRMS1L	protein_coding	chr14:36295597-36341169	+	0.798263	-0.325064	0.00342763	0.0326161
BROX	protein_coding	chr1:222885895-222908538	+	1.12069	0.164387	0.0286178	0.171303
BRPF1	protein_coding	chr3:9773413-9789699	+	1.23695	0.306788	0.0181026	0.121902
BRPF3	protein_coding	chr6:36164550-36200567	+	0.879168	-0.185789	0.0302343	0.178157
BRS3	protein_coding	chrX:135570125-135574598	+	0.416092	-1.26503	0.46582	0.955884
BRSK1	protein_coding	chr19:55795534-55823930	+	0.504675	-0.986573	0.0133337	0.0966158
BRSK2	protein_coding	chr11:1411129-1483919	+	0.677986	-0.560672	0.0645932	0.308555
BRWD1	protein_coding	chr21:40557404-40685712	-	0.909039	-0.137587	0.222121	0.670496
BRWD1-AS1	lncRNA	chr21:40687633-40695144	+	2.61714	1.38799	0.567738	0.999833
BRWD1-IT2	lncRNA	chr21:40685833-40686841	+	0.822049	-0.282703	0.784658	1
BRWD3	protein_coding	chrX:79924987-80065233	-	1.11764	0.160451	0.0703561	0.326418
BSCL2	protein_coding	chr11:62457734-62477091	-	1.09775	0.134551	0.13181	0.495075
BSDC1	protein_coding	chr1:32830234-32860062	-	1.05244	0.073739	0.313322	0.79766
BSG	protein_coding	chr19:571277-583493	+	1.02049	0.0292659	0.606881	1
BSN	protein_coding	chr3:49591922-49708982	+	0.791093	-0.338081	0.191829	0.618902
BSN-AS2	lncRNA	chr3:49586739-49591799	-	1.22287	0.290272	1	1
BSND	protein_coding	chr1:55464617-55474465	+	1.05912	0.0828727	1	1
BSPRY	protein_coding	chr9:116111812-116133513	+	0.703001	-0.508401	0.000575681	0.00726826
BST1	protein_coding	chr4:15704573-15733796	+	0.564595	-0.824713	0.645389	1
BST2	protein_coding	chr19:17513748-17516457	-	1.48588	0.571316	9.39422e-12	6.00126e-10
BTAF1	protein_coding	chr10:93683736-93790082	+	0.904877	-0.144206	0.0489777	0.253899
BTBD1	protein_coding	chr15:83685175-83736106	-	0.986515	-0.0195873	0.757285	1
BTBD10	protein_coding	chr11:13409543-13484844	-	1.16594	0.221492	0.0126869	0.0927725
BTBD10P2	pseudogene	chr6:150116343-150116885	+	1.38521	0.470103	0.754508	1
BTBD11	protein_coding	chr12:107712197-108053419	+	0.752158	-0.410893	0.272628	0.742384
BTBD16	protein_coding	chr10:124030811-124097695	+	1.29644	0.374552	0.826774	1
BTBD18	protein_coding	chr11:57510986-57519253	-	0.601258	-0.733944	0.375343	0.859453
BTBD19	protein_coding	chr1:45274154-45279801	+	1.17491	0.232553	0.630152	1
BTBD2	protein_coding	chr19:1985447-2015702	-	1.11833	0.161342	0.0353456	0.20035
BTBD3	protein_coding	chr20:11871371-11907243	+	1.1467	0.197482	0.0829889	0.365701
BTBD6	protein_coding	chr14:105714879-105717430	+	1.16172	0.216264	0.0826939	0.365167
BTBD7	protein_coding	chr14:93703896-93799438	-	0.819279	-0.287573	0.000368829	0.00493413
BTBD8	protein_coding	chr1:92545862-92613397	+	0.982163	-0.025966	0.941292	1
BTBD9	protein_coding	chr6:38136227-38607924	-	0.704442	-0.505447	6.00998e-05	0.00103506
BTBD9-AS1	lncRNA	chr6:38449372-38450303	+	0.191324	-2.38591	0.335019	0.826417
BTC	protein_coding	chr4:75669969-75719896	-	0.992573	-0.0107543	0.999594	1
BTD	protein_coding	chr3:15642859-15689145	+	0.92922	-0.105908	0.563384	0.999833
BTF3	protein_coding	chr5:72794250-72801448	+	1.01934	0.0276311	0.547099	0.999833
BTF3L4	protein_coding	chr1:52521857-52556388	+	1.1684	0.22453	0.00345076	0.0327458
BTF3L4P1	pseudogene	chr21:18889252-18891379	-	0.266016	-1.91042	0.300649	0.78238
BTF3L4P2	pseudogene	chr2:159860162-159861230	+	1.29974	0.378226	0.663259	1
BTF3L4P3	pseudogene	chr6:137864639-137865580	-	0	#NAME?	0.99749	1
BTF3P10	pseudogene	chr6:150298962-150299825	+	Inf	Inf	1	1
BTF3P12	pseudogene	chr8:71185498-71186403	+	0	#NAME?	0.243055	0.698959
BTF3P16	pseudogene	chr3:101175829-101176690	-	1.22667	0.294748	1	1
BTF3P3	pseudogene	chr8:22350013-22350888	+	1.02722	0.0387475	1	1
BTF3P5	pseudogene	chr2:55662032-55662855	-	2.79879	1.4848	0.700607	1
BTF3P7	pseudogene	chr6:6794889-6795734	-	1.37001	0.454189	0.845529	1
BTF3P9	pseudogene	chr1:227621614-227622307	+	Inf	Inf	0.661006	1
BTG1	protein_coding	chr12:92534054-92539673	-	0.892139	-0.164659	0.051152	0.262174
BTG2	protein_coding	chr1:203274664-203278730	+	1.3157	0.395835	0.00128456	0.0142446
BTG3	protein_coding	chr21:18965968-18985268	-	0.999367	-0.000913867	0.980279	1
BTG4	protein_coding	chr11:111338255-111383079	-	0.606708	-0.720925	0.489423	0.96686
BTK	protein_coding	chrX:100604435-100645784	-	0.281089	-1.8309	0.481671	0.965031
BTLA	protein_coding	chr3:112182813-112218408	-	0	#NAME?	0.99749	1
BTN1A1	protein_coding	chr6:26501495-26510653	+	0.344103	-1.53909	0.121936	0.470832
BTN2A1	protein_coding	chr6:26458132-26476849	+	0.982695	-0.025184	0.869868	1
BTN2A2	protein_coding	chr6:26383324-26395102	+	0.846752	-0.239988	0.0318935	0.18536
BTN2A3P	misc_RNA	chr6:26421619-26430816	+	1.00812	0.0116713	0.93965	1
BTN3A1	protein_coding	chr6:26402465-26415444	+	0.86182	-0.214541	0.112569	0.446858
BTN3A2	protein_coding	chr6:26365387-26378548	+	1.14252	0.192223	0.0178216	0.120508
BTN3A3	protein_coding	chr6:26440700-26453643	+	1.25533	0.328068	0.002327	0.0236385
BTNL2	protein_coding	chr6:32361116-32374907	-	Inf	Inf	0.348326	0.826417
BTNL3	protein_coding	chr5:180415845-180433727	+	Inf	Inf	0.546473	0.999833
BTNL8	protein_coding	chr5:180326077-180377906	+	0	#NAME?	0.997616	1
BTNL9	protein_coding	chr5:180467225-180488523	+	0.786327	-0.346798	0.182601	0.599886
BTRC	protein_coding	chr10:103113790-103317078	+	0.815175	-0.294818	0.00244425	0.0245638
BUB1	protein_coding	chr2:111395275-111435684	-	1.02086	0.0297794	0.683845	1
BUB1B	protein_coding	chr15:40453210-40513337	+	0.929328	-0.10574	0.128979	0.488528
BUB1B-PAK6	protein_coding	chr15:40509629-40569688	+	0.718574	-0.476792	3.21391e-09	1.44314e-07
BUB3	protein_coding	chr10:124913760-124924886	+	0.956613	-0.0639927	0.288086	0.765569
BUD13	protein_coding	chr11:116618886-116643714	-	1.01408	0.0201723	0.817532	1
BUD31	protein_coding	chr7:99006601-99017239	+	1.07874	0.109348	0.138043	0.506153
BUD31P2	pseudogene	chrX:74421305-74421810	+	2.91914	1.54554	0.423222	0.911537
BVES	protein_coding	chr6:105544697-105585049	-	0.661093	-0.597075	1.64836e-05	0.000326959
BVES-AS1	lncRNA	chr6:105585562-105617820	+	1.11428	0.156111	0.822829	1
BYSL	protein_coding	chr6:41888965-41900784	+	1.01686	0.0241216	0.818684	1
BZW1	protein_coding	chr2:201676269-201688574	+	1.11717	0.159849	0.00452469	0.0408356
BZW1P1	pseudogene	chr3:172141985-172144956	-	Inf	Inf	1	1
BZW1P2	pseudogene	chr3:116363085-116365571	-	1.07262	0.101135	0.887274	1
BZW2	protein_coding	chr7:16685759-16746148	+	1.12466	0.169492	0.0039372	0.0363487
C10orf10	protein_coding	chr10:45471709-45474330	-	0.51758	-0.950147	0.000182822	0.00267188
C10orf105	protein_coding	chr10:73471458-73497581	-	0.822597	-0.281743	0.861676	1
C10orf107	protein_coding	chr10:63422719-63526091	+	5.78721	2.53287	0.60531	1
C10orf11	protein_coding	chr10:77191404-78317133	+	1.38996	0.475043	0.198176	0.632673
C10orf111	protein_coding	chr10:15137384-15139318	-	0.602915	-0.729974	0.463378	0.954751
C10orf126	protein_coding	chr10:29135337-29170827	+	0	#NAME?	0.99749	1
C10orf128	protein_coding	chr10:50362769-50396445	-	0	#NAME?	0.997616	1
C10orf131	protein_coding	chr10:97667722-97698415	+	1.30718	0.38646	0.565867	0.999833
C10orf25	protein_coding	chr10:45489380-45496358	-	1.03262	0.0463057	0.877995	1
C10orf35	protein_coding	chr10:71390003-71393355	+	0.971901	-0.0411189	0.766935	1
C10orf55	protein_coding	chr10:75669727-75682535	-	0.639344	-0.645335	4.6801e-11	2.75149e-09
C10orf62	protein_coding	chr10:99349450-99350691	+	0.87891	-0.186213	1	1
C10orf67	protein_coding	chr10:23605520-23633772	-	1.78889	0.839067	0.46517	0.955867
C10orf76	protein_coding	chr10:103605356-103815932	-	1.06886	0.0960697	0.295433	0.776228
C10orf82	protein_coding	chr10:118423207-118429783	-	0	#NAME?	0.212231	0.656235
C10orf88	protein_coding	chr10:124690419-124713919	-	0.933454	-0.0993496	0.439094	0.927303
C10orf90	protein_coding	chr10:128113571-128210010	-	0.263107	-1.92628	0.289269	0.767312
C10orf91	protein_coding	chr10:134258714-134261825	+	1.75586	0.812176	0.188668	0.612414
C10orf95	protein_coding	chr10:104209594-104211300	-	1.3744	0.458799	0.275299	0.745214
C10orf99	protein_coding	chr10:85933554-85945050	+	0	#NAME?	0.66139	1
C11orf1	protein_coding	chr11:111749948-111754798	+	0.848386	-0.237208	0.281502	0.754803
C11orf16	protein_coding	chr11:8941623-8954553	-	1.09143	0.12622	0.934419	1
C11orf21	protein_coding	chr11:2316870-2324279	-	0	#NAME?	0.997616	1
C11orf24	protein_coding	chr11:68028803-68039469	-	1.04929	0.069408	0.622019	1
C11orf42	protein_coding	chr11:6226798-6232365	+	0.659684	-0.600153	0.429081	0.917539
C11orf45	protein_coding	chr11:128769460-128776126	-	1.0385	0.0545014	0.806181	1
C11orf49	protein_coding	chr11:46958240-47185932	+	1.34752	0.430303	0.00470026	0.0421377
C11orf52	protein_coding	chr11:111789601-111797595	+	0.832753	-0.264039	0.50232	0.976127
C11orf53	protein_coding	chr11:111126707-111157131	+	1.45286	0.538892	0.643249	1
C11orf54	protein_coding	chr11:93474760-93496268	+	0.837505	-0.25583	0.0117136	0.0869902
C11orf57	misc_RNA	chr11:111944968-111955874	+	1.00704	0.0101243	0.870214	1
C11orf58	protein_coding	chr11:16760148-16779901	+	1.04315	0.0609497	0.313637	0.798007
C11orf63	protein_coding	chr11:122753236-122830430	+	0.979897	-0.0292978	0.90445	1
C11orf65	protein_coding	chr11:108179246-108338258	-	1.74574	0.803839	0.274449	0.744267
C11orf68	protein_coding	chr11:65684281-65686531	-	0.803002	-0.316525	0.0115836	0.086335
C11orf70	protein_coding	chr11:101918169-101955291	+	1.12575	0.170887	0.728395	1
C11orf71	protein_coding	chr11:114262170-114271272	-	1.25201	0.324242	0.221208	0.66871
C11orf72	lncRNA	chr11:67370351-67374177	-	1.53571	0.618906	0.545638	0.999833
C11orf74	protein_coding	chr11:36616043-36680841	+	0.859491	-0.218445	0.0421747	0.228404
C11orf80	protein_coding	chr11:66512207-66610987	+	1.21182	0.277175	0.0113561	0.0849053
C11orf84	protein_coding	chr11:63580846-63595190	+	1.63127	0.705996	1.69124e-07	5.46971e-06
C11orf86	protein_coding	chr11:66742754-66744479	+	0.842149	-0.247852	0.717763	1
C11orf88	protein_coding	chr11:111385510-111407756	+	0	#NAME?	0.566313	0.999833
C11orf91	protein_coding	chr11:33719654-33722286	-	1.39779	0.483148	0.397496	0.887265
C11orf94	protein_coding	chr11:45928085-45928833	-	0.70361	-0.507153	0.334792	0.826417
C11orf95	protein_coding	chr11:63527364-63536113	-	0.792576	-0.335378	0.00976826	0.0758475
C11orf96	protein_coding	chr11:43964106-43965433	+	2.41988	1.27493	0.361239	0.84141
C11orf98	protein_coding	chr11:62430289-62432688	-	0.944312	-0.0826644	0.39982	0.889212
C12orf10	protein_coding	chr12:53693470-53700965	+	0.948504	-0.0762745	0.417868	0.906576
C12orf29	protein_coding	chr12:88429268-88443937	+	0.925214	-0.112141	0.226285	0.67641
C12orf4	protein_coding	chr12:4596896-4647674	-	0.928396	-0.107187	0.240615	0.696467
C12orf40	protein_coding	chr12:40019969-40302102	+	0.163561	-2.6121	0.541122	0.999833
C12orf42	protein_coding	chr12:103631369-103889788	-	1.85485	0.891301	0.760752	1
C12orf43	protein_coding	chr12:121440225-121454305	-	0.977226	-0.0332357	0.749097	1
C12orf45	protein_coding	chr12:105380098-105388505	+	0.866879	-0.206097	0.199715	0.634764
C12orf49	protein_coding	chr12:117151125-117175875	-	0.995607	-0.00635106	0.894956	1
C12orf54	protein_coding	chr12:48876286-48890297	+	1.66912	0.739089	0.121842	0.470566
C12orf56	protein_coding	chr12:64660763-64784345	-	0.66356	-0.591701	0.0694259	0.323998
C12orf57	protein_coding	chr12:7052601-7055166	+	0.97944	-0.0299717	0.727507	1
C12orf60	protein_coding	chr12:14956506-14976792	+	0.956328	-0.0644222	0.854871	1
C12orf65	protein_coding	chr12:123717844-123742506	+	1.14865	0.199937	0.0715223	0.330545
C12orf66	protein_coding	chr12:64580092-64616076	-	0.75025	-0.414556	0.0345349	0.196799
C12orf71	protein_coding	chr12:27233990-27235455	-	1.22805	0.296365	0.817171	1
C12orf73	protein_coding	chr12:104343980-104350993	-	0.875601	-0.191654	0.306572	0.788904
C12orf75	protein_coding	chr12:105724414-105765296	+	0.920402	-0.119664	0.440302	0.928776
[truncated: 28,985 more rows]

## Sheet: Table S2
Table S2. The results of ChIP-seq
seqnames	start	end	width	name	NC Norm	si Norm	log2 (fold change)	annotation	geneChr	geneStart	geneEnd	geneLength	geneStrand	geneId	transcriptId	distanceToTSS	SYMBOL
11	35138590	35140802	2213	siNC_vs_siSMYD3_Peak2846	57.0805	12.0387	2.24532	Promoter (<=1kb)	11	35138870	35232402	93533	1	ENSG00000026508	ENST00000263398	0	CD44
11	34915295	34916352	1058	siNC_vs_siSMYD3_Peak2840	75.7091	11.7081	2.69295	Promoter (<=1kb)	11	34915829	34960511	44683	1	ENSG00000110435	ENST00000533550	0	PDHX
11	34916588	34917859	1272	siNC_vs_siSMYD3_Peak2841	70.2932	11.5261	2.60848	Promoter (<=1kb)	11	34916618	34996128	79511	1	ENSG00000110435	ENST00000227868	0	PDHX
16	46390385	46391028	644	siNC_vs_siSMYD3_Peak6552	100.575	10.4467	3.26715	Distal Intergenic	16	46474122	46478439	4318	2	ENSG00000261239	ENST00000571606	87411	ANKRD26P1
11	35618395	35620693	2299	siNC_vs_siSMYD3_Peak2854	61.4678	10.3284	2.57322	Promoter (<=1kb)	11	35618460	35620865	2406	1	ENSG00000179431	ENST00000317811	0	FJX1
11	34356743	34357976	1234	siNC_vs_siSMYD3_Peak2830	45.4728	9.84305	2.20783	Promoter (<=1kb)	11	34150987	34358010	207024	2	ENSG00000166016	ENST00000435224	34	ABTB2
11	36508849	36510922	2074	siNC_vs_siSMYD3_Peak2863	52.0235	8.76737	2.56895	Promoter (<=1kb)	11	36510709	36536012	25304	1	ENSG00000166349	ENST00000529126	0	RAG1
3	156674606	156676480	1875	siNC_vs_siSMYD3_Peak12341	59.5824	8.51328	2.8071	Promoter (<=1kb)	3	156674845	156706750	31906	1	ENSG00000163659	ENST00000461166	0	TIPARP
11	35943687	35945120	1434	siNC_vs_siSMYD3_Peak2857	41.3742	7.79194	2.40868	Promoter (<=1kb)	11	35943981	36230267	286287	1	ENSG00000179241	ENST00000524419	0	LDLRAD3
7	2354847	2356343	1497	siNC_vs_siSMYD3_Peak15385	42.9268	7.40545	2.53522	Promoter (<=1kb)	7	2354867	2364396	9530	1	ENSG00000106263	ENST00000413917	0	EIF3B
3	156553823	156555162	1340	siNC_vs_siSMYD3_Peak12338	39.289	7.26702	2.43469	Promoter (<=1kb)	3	156542821	156555149	12329	2	ENSG00000114850	ENST00000467789	0	SSR3
7	6705804	6706974	1171	siNC_vs_siSMYD3_Peak15446	37.4452	6.77152	2.46723	Promoter (<=1kb)	7	6688433	6706947	18515	2	ENSG00000164631	ENST00000405858	0	ZNF12
11	34438326	34440142	1817	siNC_vs_siSMYD3_Peak2833	46.329	6.56553	2.81893	Promoter (<=1kb)	11	34438934	34472060	33127	1	ENSG00000121691	ENST00000241052	0	CAT
3	155851762	155854462	2701	siNC_vs_siSMYD3_Peak12332	40.3975	6.37927	2.6628	Promoter (<=1kb)	3	155821024	155854427	33404	2	ENSG00000169359	ENST00000643144	0	SLC33A1
3	152268921	152271248	2328	siNC_vs_siSMYD3_Peak12321	37.9944	6.36118	2.57842	Promoter (<=1kb)	3	152268947	152465218	196272	1	ENSG00000152601	ENST00000493459	0	MBNL1
11	34620942	34623313	2372	siNC_vs_siSMYD3_Peak2836	55.8719	6.31354	3.1456	Promoter (<=1kb)	11	34621093	34646551	25459	1	ENSG00000135373	ENST00000527001	0	EHF
11	65898171	65900402	2232	siNC_vs_siSMYD3_Peak3153	46.369	6.27473	2.88553	Promoter (<=1kb)	11	65892049	65900388	8340	2	ENSG00000175592	ENST00000312562	0	FOSL1
11	67119287	67121608	2322	siNC_vs_siSMYD3_Peak3199	33.1796	6.17589	2.42558	Promoter (<=1kb)	11	67119891	67149207	29317	1	ENSG00000173120	ENST00000532436	0	KDM2A
3	155870583	155872557	1975	siNC_vs_siSMYD3_Peak12334	51.6236	6.17335	3.06391	Promoter (<=1kb)	3	155870650	155937710	67061	1	ENSG00000163655	ENST00000295920	0	GMPS
7	55018669	55022639	3971	siNC_vs_siSMYD3_Peak15732	31.7395	6.15108	2.36737	Promoter (<=1kb)	7	55019017	55211628	192612	1	ENSG00000146648	ENST00000275493	0	EGFR
11	66052291	66053418	1128	siNC_vs_siSMYD3_Peak3161	42.1156	5.98376	2.81523	Promoter (<=1kb)	11	66052331	66069308	16978	1	ENSG00000087365	ENST00000528302	0	SF3B2
7	56051771	56052694	924	siNC_vs_siSMYD3_Peak15742	39.6024	5.95638	2.73308	Promoter (<=1kb)	7	56051765	56063989	12225	1	ENSG00000146731	ENST00000275603	6	CCT6A
9	133348203	133349515	1313	siNC_vs_siSMYD3_Peak17686	42.6007	5.86523	2.86061	Promoter (<=1kb)	9	133348218	133350695	2478	1	ENSG00000148303	ENST00000496554	0	RPL7A
11	36594441	36595315	875	siNC_vs_siSMYD3_Peak2866	37.3836	5.84904	2.67614	Promoter (<=1kb)	11	36594493	36659290	64798	1	ENSG00000166352	ENST00000446510	0	IFTAP
3	157157570	157161214	3645	siNC_vs_siSMYD3_Peak12347	42.799	5.83367	2.8751	Promoter (<=1kb)	3	157146508	157160760	14253	2	ENSG00000163660	ENST00000461804	0	CCNL1
7	1503355	1504384	1030	siNC_vs_siSMYD3_Peak15372	36.1484	5.78321	2.64399	Promoter (<=1kb)	7	1470277	1504389	34113	2	ENSG00000164880	ENST00000404767	5	INTS1
11	63986285	63987236	952	siNC_vs_siSMYD3_Peak3043	41.4383	5.76394	2.84584	Promoter (<=1kb)	11	63986413	63998415	12003	1	ENSG00000167770	ENST00000538426	0	OTUB1
7	26198310	26200729	2420	siNC_vs_siSMYD3_Peak15556	39.466	5.71072	2.78887	Promoter (<=1kb)	7	26189927	26200746	10820	2	ENSG00000122566	ENST00000354667	17	HNRNPA2B1
7	6482929	6484230	1302	siNC_vs_siSMYD3_Peak15441	32.8758	5.70006	2.52798	Promoter (<=1kb)	7	6445953	6484190	38238	2	ENSG00000136240	ENST00000463747	0	KDELR2
11	64876263	64878587	2325	siNC_vs_siSMYD3_Peak3086	37.0347	5.66252	2.70936	Promoter (<=1kb)	11	64854612	64877917	23306	2	ENSG00000110047	ENST00000421510	0	EHD1
4	48341516	48342808	1293	siNC_vs_siSMYD3_Peak12764	33.1293	5.62916	2.55711	Promoter (<=1kb)	4	48341529	48426201	84673	1	ENSG00000109171	ENST00000264313	0	SLAIN2
7	39949836	39953142	3307	siNC_vs_siSMYD3_Peak15656	33.1674	5.58971	2.56892	Promoter (<=1kb)	7	39950121	40095555	145435	1	ENSG00000065883	ENST00000340829	0	CDK13
11	27472149	27472760	612	siNC_vs_siSMYD3_Peak2792	27.5474	5.46903	2.33256	Promoter (<=1kb)	11	27385246	27472314	87069	2	ENSG00000205213	ENST00000480977	0	LGR4
9	128552632	128553573	942	siNC_vs_siSMYD3_Peak17586	31.9023	5.43535	2.55321	Promoter (<=1kb)	9	128552746	128566777	14032	1	ENSG00000197694	ENST00000636257	0	SPTAN1
9	111631383	111632299	917	siNC_vs_siSMYD3_Peak17418	32.1299	5.40711	2.57099	Promoter (<=1kb)	9	111631386	111670229	38844	1	ENSG00000244115	ENST00000374294	0	DNAJC25-GNG10
7	23467289	23470356	3068	siNC_vs_siSMYD3_Peak15525	35.2262	5.3396	2.72185	Promoter (<=1kb)	7	23347631	23467926	120296	2	ENSG00000136231	ENST00000468263	0	IGF2BP3
7	816675	817740	1066	siNC_vs_siSMYD3_Peak15355	39.6907	5.30789	2.90259	Promoter (<=1kb)	7	816755	842086	25332	1	ENSG00000164828	ENST00000439679	0	SUN1
11	67240053	67241666	1614	siNC_vs_siSMYD3_Peak3200	26.7199	5.30787	2.33171	Promoter (<=1kb)	11	67240301	67243816	3516	1	ENSG00000173120	ENST00000517637	0	KDM2A
11	66842365	66844310	1946	siNC_vs_siSMYD3_Peak3189	38.99	5.27457	2.88598	Promoter (<=1kb)	11	66842835	66846526	3692	1	ENSG00000173653	ENST00000533277	0	RCE1
9	121200421	121201887	1467	siNC_vs_siSMYD3_Peak17472	29.6973	5.26664	2.49538	Promoter (<=1kb)	9	121178133	121201869	23737	2	ENSG00000119396	ENST00000373840	0	RAB14
20	62141923	62143379	1457	siNC_vs_siSMYD3_Peak10956	26.9436	5.25691	2.35765	Promoter (<=1kb)	20	62136857	62142596	5740	2	ENSG00000101182	ENST00000370861	0	PSMA7
7	19708118	19709105	988	siNC_vs_siSMYD3_Peak15493	32.3801	5.24843	2.62515	Promoter (<=1kb)	7	19695461	19709037	13577	2	ENSG00000105849	ENST00000222567	0	TWISTNB
14	20460255	20461538	1284	siNC_vs_siSMYD3_Peak4963	38.2103	5.21963	2.87194	Promoter (<=1kb)	14	20457858	20461401	3544	2	ENSG00000165782	ENST00000557041	0	PIP4P1
7	6729703	6730714	1012	siNC_vs_siSMYD3_Peak15447	35.4741	5.21152	2.76699	Promoter (<=1kb)	7	6729781	6731944	2164	1	ENSG00000187953	ENST00000348899	0	PMS2CL
11	65919374	65921010	1637	siNC_vs_siSMYD3_Peak3156	31.1117	5.10723	2.60684	Promoter (<=1kb)	11	65919426	65921563	2138	1	ENSG00000175550	ENST00000312515	0	DRAP1
7	44883975	44885491	1517	siNC_vs_siSMYD3_Peak15700	39.9131	5.10088	2.96805	Promoter (<=1kb)	7	44884953	44886393	1441	1	ENSG00000272768	ENST00000608450	0	AC004854.2
11	93784289	93785378	1090	siNC_vs_siSMYD3_Peak3403	34.4814	5.09693	2.75812	Promoter (<=1kb)	11	93784293	93812405	28113	1	ENSG00000042429	ENST00000525026	0	MED17
11	66344359	66345524	1166	siNC_vs_siSMYD3_Peak3170	30.4976	5.08415	2.58462	Promoter (<=1kb)	11	66337333	66345119	7787	2	ENSG00000174744	ENST00000425825	0	BRMS1
19	2269548	2270811	1264	siNC_vs_siSMYD3_Peak8276	38.709	5.05188	2.93778	Promoter (<=1kb)	19	2269549	2273325	3777	1	ENSG00000104904	ENST00000593012	0	OAZ1
7	2232011	2233282	1272	siNC_vs_siSMYD3_Peak15380	30.8641	5.03992	2.61446	Promoter (<=1kb)	7	1815794	2232945	417152	2	ENSG00000002822	ENST00000402746	0	MAD1L1
7	5045898	5046912	1015	siNC_vs_siSMYD3_Peak15416	31.4854	5.03099	2.64577	Promoter (<=1kb)	7	5045911	5073221	27311	1	ENSG00000272968	ENST00000396904	0	RBAK-RBAKDN
20	36605756	36607175	1420	siNC_vs_siSMYD3_Peak10765	29.2834	5.02069	2.54413	Promoter (<=1kb)	20	36605779	36612557	6779	1	ENSG00000101084	ENST00000344795	0	RAB5IF
11	65121224	65123178	1955	siNC_vs_siSMYD3_Peak3099	36.0113	5.01315	2.84466	Promoter (<=1kb)	11	65122183	65127356	5174	1	ENSG00000149792	ENST00000524482	0	MRPL49
7	6447196	6448045	850	siNC_vs_siSMYD3_Peak15440	35.6571	4.99654	2.83519	Promoter (<=1kb)	7	6409129	6447954	38826	2	ENSG00000164535	ENST00000297056	0	DAGLB
9	130041931	130043135	1205	siNC_vs_siSMYD3_Peak17643	26.4209	4.98933	2.40476	Promoter (<=1kb)	9	129895812	130043167	147356	2	ENSG00000187239	ENST00000355681	32	FNBP1
11	65856485	65858185	1701	siNC_vs_siSMYD3_Peak3147	53.9862	4.9786	3.43878	Promoter (<=1kb)	11	65857126	65862008	4883	1	ENSG00000172732	ENST00000529857	0	MUS81
16	89560720	89562210	1491	siNC_vs_siSMYD3_Peak6891	33.7277	4.91433	2.77887	Promoter (<=1kb)	16	89560904	89563066	2163	1	ENSG00000167526	ENST00000399461	0	RPL13
9	126805037	126805901	865	siNC_vs_siSMYD3_Peak17535	32.2839	4.90838	2.7175	Promoter (<=1kb)	9	126805040	126838210	33171	1	ENSG00000169155	ENST00000373464	0	ZBTB43
7	23530132	23531981	1850	siNC_vs_siSMYD3_Peak15529	35.513	4.89786	2.85812	Promoter (<=1kb)	7	23504780	23531981	27202	2	ENSG00000164548	ENST00000297071	0	TRA2A
7	5529054	5530514	1461	siNC_vs_siSMYD3_Peak15423	34.6247	4.87579	2.82809	Promoter (<=1kb)	7	5528586	5529949	1364	2	ENSG00000075624	ENST00000642480	0	ACTB
14	20453984	20455021	1038	siNC_vs_siSMYD3_Peak4961	31.1137	4.85816	2.67907	Promoter (<=1kb)	14	20446401	20454812	8412	2	ENSG00000092094	ENST00000206542	0	OSGEP
11	34358347	34359394	1048	siNC_vs_siSMYD3_Peak2831	24.3752	4.85516	2.32782	Promoter (<=1kb)	11	34150987	34358010	207024	2	ENSG00000166016	ENST00000435224	-337	ABTB2
14	20989920	20991389	1470	siNC_vs_siSMYD3_Peak4977	27.8414	4.85283	2.52033	Promoter (<=1kb)	14	20989973	20992193	2221	1	ENSG00000165792	ENST00000554949	0	METTL17
12	131711026	131712328	1303	siNC_vs_siSMYD3_Peak4551	24.6964	4.8455	2.34958	Promoter (<=1kb)	12	131711081	131725609	14529	1	ENSG00000061936	ENST00000540469	0	SFSWAP
7	25124148	25125040	893	siNC_vs_siSMYD3_Peak15542	34.0344	4.833	2.816	Promoter (<=1kb)	7	25123307	25125249	1943	2	ENSG00000172115	ENST00000409409	209	CYCS
19	18520849	18522042	1194	siNC_vs_siSMYD3_Peak8666	32.1776	4.83098	2.73567	Promoter (<=1kb)	19	18472407	18522067	49661	2	ENSG00000105656	ENST00000596915	25	ELL
11	65133519	65135015	1497	siNC_vs_siSMYD3_Peak3100	37.2975	4.81492	2.9535	Promoter (<=1kb)	11	65127279	65134532	7254	2	ENSG00000162298	ENST00000294256	0	SYVN1
9	110254829	110256492	1664	siNC_vs_siSMYD3_Peak17407	31.4225	4.81004	2.70768	Promoter (<=1kb)	9	110243811	110256466	12656	2	ENSG00000136810	ENST00000374515	0	TXN
7	23012801	23014055	1255	siNC_vs_siSMYD3_Peak15519	26.0942	4.78824	2.44616	Promoter (<=1kb)	7	22978164	23014074	35911	2	ENSG00000122591	ENST00000409763	19	FAM126A
11	36288556	36289912	1357	siNC_vs_siSMYD3_Peak2859	32.7782	4.77882	2.77801	Promoter (<=1kb)	11	36272292	36289424	17133	2	ENSG00000110442	ENST00000263401	0	COMMD9
20	35953019	35954374	1356	siNC_vs_siSMYD3_Peak10751	31.1597	4.76634	2.70873	Promoter (<=1kb)	20	35954564	35980581	26018	1	ENSG00000149646	ENST00000622112	-190	CNBD2
7	44748826	44749827	1002	siNC_vs_siSMYD3_Peak15694	36.329	4.75589	2.93333	Promoter (<=1kb)	7	44748847	44769881	21035	1	ENSG00000122515	ENST00000309315	0	ZMIZ2
11	65333475	65335001	1527	siNC_vs_siSMYD3_Peak3109	29.0278	4.72973	2.61761	Promoter (<=1kb)	11	65333852	65342002	8151	1	ENSG00000133884	ENST00000444314	0	DPF2
11	95923405	95924969	1565	siNC_vs_siSMYD3_Peak3427	29.682	4.72716	2.65054	Promoter (<=1kb)	11	95832880	95924107	91228	2	ENSG00000087053	ENST00000346299	0	MTMR2
9	136399115	136400179	1065	siNC_vs_siSMYD3_Peak17741	30.5149	4.7164	2.69376	Promoter (<=1kb)	9	136384786	136400168	15383	2	ENSG00000165684	ENST00000637388	0	SNAPC4
7	29194500	29195561	1062	siNC_vs_siSMYD3_Peak15598	22.2516	4.70105	2.24285	Promoter (<=1kb)	7	28995637	29195276	199640	2	ENSG00000106066	ENST00000409850	0	CPVL
11	66616597	66618942	2346	siNC_vs_siSMYD3_Peak3184	36.4082	4.69642	2.95463	Promoter (<=1kb)	11	66616626	66627343	10718	1	ENSG00000239306	ENST00000393979	0	RBM14
7	6271475	6272415	941	siNC_vs_siSMYD3_Peak15437	28.8578	4.68713	2.62218	Promoter (<=1kb)	7	6161779	6272624	110846	2	ENSG00000008256	ENST00000350796	209	CYTH3
14	20455200	20456486	1287	siNC_vs_siSMYD3_Peak4962	29.1221	4.67541	2.63895	Promoter (<=1kb)	14	20455201	20457342	2142	1	ENSG00000100823	ENST00000553681	0	APEX1
20	50957241	50958563	1323	siNC_vs_siSMYD3_Peak10896	31.8244	4.67481	2.76715	Promoter (<=1kb)	20	50934867	50958550	23684	2	ENSG00000000419	ENST00000371588	0	DPM1
11	75815149	75816501	1353	siNC_vs_siSMYD3_Peak3324	27.8926	4.66646	2.57948	Promoter (<=1kb)	11	75815210	76144232	329023	1	ENSG00000198382	ENST00000356136	0	UVRAG
11	64186227	64187606	1380	siNC_vs_siSMYD3_Peak3048	26.1264	4.66482	2.48561	Promoter (<=1kb)	11	64186234	64193439	7206	1	ENSG00000168439	ENST00000540736	0	STIP1
20	54207966	54209003	1038	siNC_vs_siSMYD3_Peak10920	29.6614	4.66355	2.66909	Promoter (<=1kb)	20	54208087	54219961	11875	1	ENSG00000101132	ENST00000371419	0	PFDN4
7	35801180	35802767	1588	siNC_vs_siSMYD3_Peak15637	21.0827	4.64942	2.18094	Promoter (<=1kb)	7	35801186	35876334	75149	1	ENSG00000122545	ENST00000672279	0	SEPTIN7
7	30503992	30504915	924	siNC_vs_siSMYD3_Peak15610	29.2811	4.64709	2.65557	Promoter (<=1kb)	7	30496621	30504829	8209	2	ENSG00000006625	ENST00000275428	0	GGCT
14	20469377	20470896	1520	siNC_vs_siSMYD3_Peak4964	37.0687	4.6459	2.99617	Promoter (<=1kb)	14	20469406	20473200	3795	1	ENSG00000198805	ENST00000556293	0	PNP
20	63706933	63708935	2003	siNC_vs_siSMYD3_Peak11000	29.3129	4.6331	2.66149	Promoter (<=1kb)	20	63698642	63707658	9017	2	ENSG00000101246	ENST00000612256	0	ARFRP1
3	98899148	98901735	2588	siNC_vs_siSMYD3_Peak12018	24.4329	4.62729	2.40059	Promoter (<=1kb)	3	98795941	98901695	105755	2	ENSG00000057019	ENST00000326840	0	DCBLD2
16	81314947	81315929	983	siNC_vs_siSMYD3_Peak6813	21.0863	4.61815	2.19092	Promoter (<=1kb)	16	81314966	81379910	64945	1	ENSG00000261609	ENST00000648349	0	GAN
1	6700894	6701851	958	siNC_vs_siSMYD3_Peak121	26.4064	4.61184	2.51748	Promoter (<=1kb)	1	6634170	6701816	67647	2	ENSG00000007923	ENST00000377577	0	DNAJC11
7	1158841	1159528	688	siNC_vs_siSMYD3_Peak15367	20.0332	4.5895	2.12598	Promoter (<=1kb)	7	1152906	1160153	7248	2	ENSG00000178381	ENST00000397083	625	ZFAND2A
9	125261834	125262663	830	siNC_vs_siSMYD3_Peak17520	30.8609	4.57175	2.75496	Promoter (<=1kb)	9	125261843	125363105	101263	1	ENSG00000165219	ENST00000394083	0	GAPVD1
11	66638652	66639752	1101	siNC_vs_siSMYD3_Peak3185	33.947	4.56946	2.89319	Promoter (<=1kb)	11	66638667	66668374	29708	1	ENSG00000173933	ENST00000396053	0	RBM4
2	231056939	231057839	901	siNC_vs_siSMYD3_Peak10416	25.8392	4.55874	2.50285	Promoter (<=1kb)	2	231056894	231170712	113819	1	ENSG00000173692	ENST00000409643	45	PSMD1
5	140401861	140402847	987	siNC_vs_siSMYD3_Peak13921	29.3019	4.55491	2.6855	Promoter (<=1kb)	5	140401921	140472477	70557	1	ENSG00000131503	ENST00000394722	0	ANKHD1
7	48089257	48090792	1536	siNC_vs_siSMYD3_Peak15720	27.9127	4.54903	2.61729	Promoter (<=1kb)	7	48089265	48103413	14149	1	ENSG00000183696	ENST00000436673	0	UPP1
9	93451933	93453511	1579	siNC_vs_siSMYD3_Peak17292	28.8541	4.54651	2.66595	Promoter (<=1kb)	9	93452384	93532589	80206	1	ENSG00000048828	ENST00000446420	0	FAM120A
20	38433711	38435355	1645	siNC_vs_siSMYD3_Peak10784	33.7347	4.54346	2.89237	Promoter (<=1kb)	20	38420588	38434000	13413	2	ENSG00000196756	ENST00000663187	0	SNHG17
7	39622787	39624537	1751	siNC_vs_siSMYD3_Peak15651	27.2961	4.53586	2.58924	Promoter (<=1kb)	7	39623565	39706391	82827	1	ENSG00000006451	ENST00000468201	0	RALA
11	102346081	102348414	2334	siNC_vs_siSMYD3_Peak3444	26.1044	4.52395	2.52864	Promoter (<=1kb)	11	102347211	102349013	1803	1	ENSG00000110330	ENST00000527808	0	BIRC2
7	54757810	54760124	2315	siNC_vs_siSMYD3_Peak15727	27.0975	4.4979	2.59084	Promoter (<=1kb)	7	54752250	54759246	6997	2	ENSG00000132432	ENST00000395535	0	SEC61G
7	40133448	40134902	1455	siNC_vs_siSMYD3_Peak15657	24.1655	4.49478	2.42663	Promoter (<=1kb)	7	40126027	40134622	8596	2	ENSG00000168303	ENST00000306984	0	MPLKIP
7	2313622	2314395	774	siNC_vs_siSMYD3_Peak15382	29.7319	4.49363	2.72606	Promoter (<=1kb)	7	2251770	2314441	62672	2	ENSG00000106266	ENST00000222990	46	SNX8
7	7566778	7567786	1009	siNC_vs_siSMYD3_Peak15453	23.1465	4.48956	2.36615	Promoter (<=1kb)	7	7566875	7607223	40349	1	ENSG00000164654	ENST00000405785	0	MIOS
9	132943614	132944723	1110	siNC_vs_siSMYD3_Peak17679	31.3773	4.47232	2.81063	Promoter (<=1kb)	9	132891349	132944616	53268	2	ENSG00000165699	ENST00000298552	0	TSC1
16	34588007	34588379	373	siNC_vs_siSMYD3_Peak6551	41.6865	4.45307	3.22671	Distal Intergenic	16	34446566	34448866	2301	1	ENSG00000286968	ENST00000669161	141441	FP325313.2
16	71846039	71846971	933	siNC_vs_siSMYD3_Peak6760	24.5422	4.43995	2.46665	Promoter (<=1kb)	16	71846048	71885268	39221	1	ENSG00000224470	ENST00000569119	0	ATXN1L
5	149549098	149551394	2297	siNC_vs_siSMYD3_Peak13982	30.3713	4.43253	2.77651	Promoter (<=1kb)	5	149495862	149551342	55481	2	ENSG00000113712	ENST00000606719	0	CSNK1A1
11	103091551	103092838	1288	siNC_vs_siSMYD3_Peak3450	31.4856	4.42821	2.8299	Promoter (<=1kb)	11	103050686	103092160	41475	2	ENSG00000137692	ENST00000260247	0	DCUN1D5
6	110874974	110876280	1307	siNC_vs_siSMYD3_Peak15022	23.5528	4.41801	2.41443	Promoter (<=1kb)	6	110875575	110895713	20139	1	ENSG00000123505	ENST00000368876	0	AMD1
17	78839450	78840768	1319	siNC_vs_siSMYD3_Peak7890	21.9684	4.4168	2.31436	Promoter (<=1kb)	17	78795653	78840670	45018	2	ENSG00000055483	ENST00000542802	0	USP36
7	10939084	10940243	1160	siNC_vs_siSMYD3_Peak15461	26.6727	4.41576	2.59463	Promoter (<=1kb)	7	10931943	10940153	8211	2	ENSG00000189043	ENST00000339600	0	NDUFA4
7	43583145	43585191	2047	siNC_vs_siSMYD3_Peak15675	26.556	4.39922	2.59372	Promoter (<=1kb)	7	43583108	43627379	44272	1	ENSG00000164543	ENST00000319357	37	STK17A
20	57351191	57352166	976	siNC_vs_siSMYD3_Peak10929	28.3576	4.39758	2.68896	Promoter (<=1kb)	20	57351223	57379211	27989	1	ENSG00000101146	ENST00000371242	0	RAE1
17	41864437	41865382	946	siNC_vs_siSMYD3_Peak7405	25.0541	4.38878	2.51316	Promoter (<=1kb)	17	41848518	41865423	16906	2	ENSG00000178502	ENST00000319121	41	KLHL11
20	50510395	50511759	1365	siNC_vs_siSMYD3_Peak10887	29.1587	4.3869	2.73265	Promoter (<=1kb)	20	50510383	50585241	74859	1	ENSG00000196396	ENST00000371621	12	PTPN1
9	99222253	99223235	983	siNC_vs_siSMYD3_Peak17356	27.6918	4.38243	2.65965	Promoter (<=1kb)	9	99222282	99230615	8334	1	ENSG00000106803	ENST00000223641	0	SEC61B
12	98593720	98595231	1512	siNC_vs_siSMYD3_Peak4293	24.5459	4.37929	2.48671	Promoter (<=1kb)	12	98593725	98601668	7944	1	ENSG00000075415	ENST00000548847	0	SLC25A3
7	42911201	42912125	925	siNC_vs_siSMYD3_Peak15669	27.4897	4.37493	2.65156	Promoter (<=1kb)	7	42909275	42912090	2816	2	ENSG00000136197	ENST00000447342	0	C7orf25
7	23299273	23300196	924	siNC_vs_siSMYD3_Peak15523	28.8668	4.35144	2.72985	Promoter (<=1kb)	7	23299339	23307990	8652	1	ENSG00000156928	ENST00000287543	0	MALSU1
11	33734864	33736422	1559	siNC_vs_siSMYD3_Peak2821	22.1866	4.35133	2.35016	Promoter (<=1kb)	11	33708715	33736422	27708	2	ENSG00000085063	ENST00000395850	0	CD59
16	1972062	1972929	868	siNC_vs_siSMYD3_Peak6208	24.4637	4.34076	2.49462	Promoter (<=1kb)	16	1972071	1974791	2721	1	ENSG00000183751	ENST00000561907	0	TBL3
1	162497825	162498683	859	siNC_vs_siSMYD3_Peak1366	23.1517	4.33582	2.41674	Promoter (<=1kb)	1	162498085	162524054	25970	1	ENSG00000152332	ENST00000282169	0	UHMK1
9	99220966	99222047	1082	siNC_vs_siSMYD3_Peak17355	26.9732	4.31535	2.64398	Promoter (<=1kb)	9	99216425	99221942	5518	2	ENSG00000119523	ENST00000476832	0	ALG2
7	33108582	33110102	1521	siNC_vs_siSMYD3_Peak15628	18.8905	4.31069	2.13167	Promoter (<=1kb)	7	33109557	33605614	496058	1	ENSG00000122507	ENST00000672717	0	BBS9
11	63839133	63841069	1937	siNC_vs_siSMYD3_Peak3035	32.5498	4.30608	2.9182	Promoter (<=1kb)	11	63839295	63909573	70279	1	ENSG00000072518	ENST00000502399	0	MARK2
9	114587743	114589125	1383	siNC_vs_siSMYD3_Peak17454	24.7473	4.29171	2.52765	Promoter (<=1kb)	9	114587769	114598879	11111	1	ENSG00000136888	ENST00000374050	0	ATP6V1G1
9	125239974	125241314	1341	siNC_vs_siSMYD3_Peak17518	31.0813	4.28157	2.85984	Promoter (<=1kb)	9	125234853	125241343	6491	2	ENSG00000044574	ENST00000324460	29	HSPA5
11	103090322	103091364	1043	siNC_vs_siSMYD3_Peak3449	26.2394	4.27582	2.61746	Promoter (<=1kb)	11	103062346	103091861	29516	2	ENSG00000137692	ENST00000529294	497	DCUN1D5
11	33773704	33774474	771	siNC_vs_siSMYD3_Peak2822	30.0891	4.27388	2.81562	Promoter (<=1kb)	11	33740939	33774347	33409	2	ENSG00000110429	ENST00000526785	0	FBXO3
20	63215065	63216205	1141	siNC_vs_siSMYD3_Peak10985	25.4286	4.26914	2.57444	Promoter (<=1kb)	20	63195429	63216131	20703	2	ENSG00000149658	ENST00000370339	0	YTHDF1
7	17939027	17941324	2298	siNC_vs_siSMYD3_Peak15486	27.3229	4.26447	2.67967	Promoter (<=1kb)	7	17790761	17940494	149734	2	ENSG00000071189	ENST00000428135	0	SNX13
11	104967287	104968581	1295	siNC_vs_siSMYD3_Peak3454	19.8021	4.26023	2.21665	Promoter (<=1kb)	11	104942866	104968574	25709	2	ENSG00000196954	ENST00000444739	0	CASP4
14	22981002	22982571	1570	siNC_vs_siSMYD3_Peak5009	26.7893	4.25458	2.65457	Promoter (<=1kb)	14	22971177	22982551	11375	2	ENSG00000129474	ENST00000262713	0	AJUBA
20	50731463	50733970	2508	siNC_vs_siSMYD3_Peak10892	33.9925	4.24883	3.00008	Promoter (<=1kb)	20	50731580	50753741	22162	1	ENSG00000124171	ENST00000371610	0	PARD6B
20	44885741	44887176	1436	siNC_vs_siSMYD3_Peak10822	26.8442	4.24418	2.66105	Promoter (<=1kb)	20	44885752	44901756	16005	1	ENSG00000166913	ENST00000445830	0	YWHAB
7	17298664	17300445	1782	siNC_vs_siSMYD3_Peak15485	32.2978	4.24119	2.92889	Promoter (<=1kb)	7	17298683	17346152	47470	1	ENSG00000106546	ENST00000463496	0	AHR
8	52713429	52714393	965	siNC_vs_siSMYD3_Peak16502	26.7959	4.23954	2.66003	Promoter (<=1kb)	8	52622459	52714423	91965	2	ENSG00000023287	ENST00000435644	30	RB1CC1
7	5190203	5191271	1069	siNC_vs_siSMYD3_Peak15417	29.0907	4.23761	2.77923	Promoter (<=1kb)	7	5190233	5233840	43608	1	ENSG00000157954	ENST00000288828	0	WIPI2
1	67685292	67686700	1409	siNC_vs_siSMYD3_Peak804	25.3227	4.23655	2.57947	Promoter (<=1kb)	1	67685405	67688333	2929	1	ENSG00000116717	ENST00000617962	0	GADD45A
1	228082751	228084291	1541	siNC_vs_siSMYD3_Peak1750	28.7514	4.23144	2.76441	Promoter (<=1kb)	1	228082789	228098188	15400	1	ENSG00000143761	ENST00000470558	0	ARF1
9	71910056	71911158	1103	siNC_vs_siSMYD3_Peak17186	26.4948	4.21388	2.65249	Promoter (<=1kb)	9	71862452	71910931	48480	2	ENSG00000107362	ENST00000377041	0	ABHD17B
7	35693819	35695894	2076	siNC_vs_siSMYD3_Peak15635	26.3283	4.20892	2.64509	Promoter (<=1kb)	7	35632659	35695135	62477	2	ENSG00000122557	ENST00000311350	0	HERPUD2
11	94972713	94974290	1578	siNC_vs_siSMYD3_Peak3417	24.2725	4.20668	2.52857	Promoter (<=1kb)	11	94962620	94973556	10937	2	ENSG00000150316	ENST00000279839	0	CWC15
7	42930974	42932206	1233	siNC_vs_siSMYD3_Peak15670	27.2132	4.20461	2.69426	Promoter (<=1kb)	7	42916861	42932174	15314	2	ENSG00000106588	ENST00000223321	0	PSMA2
20	62183062	62183917	856	siNC_vs_siSMYD3_Peak10959	25.5625	4.19993	2.60559	Promoter (<=1kb)	20	62183051	62199130	16080	1	ENSG00000101181	ENST00000448254	11	MTG2
9	128689977	128691007	1031	siNC_vs_siSMYD3_Peak17592	27.0128	4.1973	2.68611	Promoter (<=1kb)	9	128689987	128694664	4678	1	ENSG00000119335	ENST00000372688	0	SET
11	35661641	35665314	3674	siNC_vs_siSMYD3_Peak2855	27.7725	4.1827	2.73115	Promoter (<=1kb)	11	35662775	35818007	155233	1	ENSG00000166326	ENST00000299413	0	TRIM44
12	93440715	93441920	1206	siNC_vs_siSMYD3_Peak4256	22.5959	4.17853	2.43499	Promoter (<=1kb)	12	93409742	93441256	31515	2	ENSG00000177889	ENST00000549833	0	UBE2N
7	6590038	6590839	802	siNC_vs_siSMYD3_Peak15444	24.5207	4.17762	2.55325	Promoter (<=1kb)	7	6590144	6608724	18581	1	ENSG00000146576	ENST00000359073	0	C7orf26
11	83157155	83159980	2826	siNC_vs_siSMYD3_Peak3364	25.1485	4.17167	2.59178	Promoter (<=1kb)	11	83157159	83163785	6627	1	ENSG00000165494	ENST00000533018	0	PCF11
11	95067065	95068627	1563	siNC_vs_siSMYD3_Peak3418	23.3374	4.17085	2.48423	Promoter (<=1kb)	11	95067197	95071224	4028	1	ENSG00000263465	ENST00000587424	0	SRSF8
7	42932361	42933553	1193	siNC_vs_siSMYD3_Peak15671	23.572	4.17072	2.4987	Promoter (<=1kb)	7	42932376	42937627	5252	1	ENSG00000106591	ENST00000432845	0	MRPL32
11	95788677	95789780	1104	siNC_vs_siSMYD3_Peak3425	26.8031	4.16859	2.68477	Promoter (<=1kb)	11	95768953	95789615	20663	2	ENSG00000077458	ENST00000398187	0	FAM76B
9	78030364	78031717	1354	siNC_vs_siSMYD3_Peak17210	22.0782	4.16329	2.40683	Promoter (<=1kb)	9	77797528	78030604	233077	2	ENSG00000156052	ENST00000411677	0	GNAQ
11	65386579	65387626	1048	siNC_vs_siSMYD3_Peak3113	39.1316	4.15817	3.23432	Promoter (<=1kb)	11	65386621	65387261	641	1	ENSG00000126391	ENST00000531296	0	FRMD8
3	97822061	97823072	1012	siNC_vs_siSMYD3_Peak12010	23.0136	4.15713	2.46883	Promoter (<=1kb)	3	97822011	97944984	122974	1	ENSG00000080200	ENST00000389622	50	CRYBG3
1	26696490	26697743	1254	siNC_vs_siSMYD3_Peak373	22.187	4.1483	2.41912	Promoter (<=1kb)	1	26696404	26780817	84414	1	ENSG00000117713	ENST00000457599	86	ARID1A
7	974363	975590	1228	siNC_vs_siSMYD3_Peak15361	29.4557	4.14698	2.82842	Promoter (<=1kb)	7	898778	975549	76772	2	ENSG00000240230	ENST00000457254	0	COX19
11	32893286	32894029	744	siNC_vs_siSMYD3_Peak2815	24.9118	4.13858	2.58962	Promoter (<=1kb)	11	32893260	32932002	38743	1	ENSG00000060749	ENST00000527250	26	QSER1
14	20332328	20333396	1069	siNC_vs_siSMYD3_Peak4957	25.3035	4.13262	2.61421	Promoter (<=1kb)	14	20311368	20333010	21643	2	ENSG00000100814	ENST00000398160	0	CCNB1IP1
9	136409738	136411668	1931	siNC_vs_siSMYD3_Peak17742	27.395	4.13049	2.72953	Promoter (<=1kb)	9	136410641	136416904	6264	1	ENSG00000165688	ENST00000612553	0	PMPCA
2	64524374	64525338	965	siNC_vs_siSMYD3_Peak9589	26.1966	4.12481	2.66698	Promoter (<=1kb)	2	64524527	64592134	67608	1	ENSG00000119844	ENST00000498706	0	AFTPH
11	73376435	73377735	1301	siNC_vs_siSMYD3_Peak3297	31.3064	4.11951	2.92591	Promoter (<=1kb)	11	73376668	73396640	19973	1	ENSG00000054967	ENST00000393580	0	RELT
11	68120894	68121383	490	siNC_vs_siSMYD3_Peak3237	26.1022	4.11756	2.66431	Promoter (<=1kb)	11	68052859	68121388	68530	2	ENSG00000110721	ENST00000265689	5	CHKA
4	39526595	39527522	928	siNC_vs_siSMYD3_Peak12720	24.2243	4.1146	2.55763	Promoter (<=1kb)	4	39498755	39527439	28685	2	ENSG00000109814	ENST00000316423	0	UGDH
6	36027826	36028767	942	siNC_vs_siSMYD3_Peak14697	27.0183	4.11285	2.71573	Promoter (<=1kb)	6	36028158	36098054	69897	1	ENSG00000112062	ENST00000491957	0	MAPK14
11	102451001	102453563	2563	siNC_vs_siSMYD3_Peak3445	27.636	4.10697	2.7504	Promoter (<=1kb)	11	102396332	102452765	56434	2	ENSG00000152558	ENST00000398136	0	TMEM123
7	33061387	33062740	1354	siNC_vs_siSMYD3_Peak15626	24.5965	4.10572	2.58275	Promoter (<=1kb)	7	33014130	33062776	48647	2	ENSG00000122643	ENST00000610140	36	NT5C3A
11	64776902	64777752	851	siNC_vs_siSMYD3_Peak3078	22.0864	4.09938	2.42968	Promoter (<=1kb)	11	64765652	64777760	12109	2	ENSG00000168066	ENST00000433274	8	SF1
5	2750110	2751515	1406	siNC_vs_siSMYD3_Peak13349	23.2497	4.09755	2.50438	Promoter (<=1kb)	5	2745845	2751662	5818	2	ENSG00000170561	ENST00000382611	147	IRX2
3	98592586	98593682	1097	siNC_vs_siSMYD3_Peak12015	24.0589	4.09014	2.55635	Promoter (<=1kb)	3	98579446	98593611	14166	2	ENSG00000080819	ENST00000647941	0	CPOX
11	809992	810881	890	siNC_vs_siSMYD3_Peak2628	26.9762	4.08987	2.72156	Promoter (<=1kb)	11	810003	811839	1837	1	ENSG00000177600	ENST00000524867	0	RPLP2
12	122895002	122896091	1090	siNC_vs_siSMYD3_Peak4503	25.995	4.07674	2.67275	Promoter (<=1kb)	12	122865330	122896124	30795	2	ENSG00000139722	ENST00000267202	33	VPS37B
20	34363277	34364577	1301	siNC_vs_siSMYD3_Peak10720	28.6349	4.07323	2.81353	Promoter (<=1kb)	20	34363280	34509407	146128	1	ENSG00000078747	ENST00000670516	0	ITCH
19	17859946	17861354	1409	siNC_vs_siSMYD3_Peak8643	29.3211	4.06993	2.84886	Promoter (<=1kb)	19	17859953	17862177	2225	1	ENSG00000105640	ENST00000602216	0	RPL18A
7	32495521	32496667	1147	siNC_vs_siSMYD3_Peak15618	26.7334	4.06821	2.71618	Promoter (<=1kb)	7	32495521	32539269	43749	1	ENSG00000105778	ENST00000459629	0	AVL9
1	27489495	27490163	669	siNC_vs_siSMYD3_Peak392	28.603	4.06634	2.81436	Promoter (<=1kb)	1	27408197	27490051	81855	2	ENSG00000158195	ENST00000536657	0	WASF2
20	46688333	46689471	1139	siNC_vs_siSMYD3_Peak10850	22.0444	4.05631	2.44217	Promoter (<=1kb)	20	46684365	46689444	5080	2	ENSG00000172315	ENST00000372114	0	TP53RK
20	62303044	62305057	2014	siNC_vs_siSMYD3_Peak10961	32.449	4.05604	3.00003	Promoter (<=1kb)	20	62303258	62306734	3477	1	ENSG00000130706	ENST00000462554	0	ADRM1
20	62804859	62806394	1536	siNC_vs_siSMYD3_Peak10973	27.9073	4.05468	2.78298	Promoter (<=1kb)	20	62805886	62814000	8115	1	ENSG00000060491	ENST00000370461	0	OGFR
16	66750698	66751634	937	siNC_vs_siSMYD3_Peak6662	24.0828	4.05316	2.57089	Promoter (<=1kb)	16	66720893	66751609	30717	2	ENSG00000135720	ENST00000258198	0	DYNC1LI2
17	39980857	39981885	1029	siNC_vs_siSMYD3_Peak7377	27.1977	4.05282	2.74649	Promoter (<=1kb)	17	39980836	39997611	16776	1	ENSG00000108344	ENST00000415039	21	PSMD3
11	66268564	66269665	1102	siNC_vs_siSMYD3_Peak3165	27.705	4.05086	2.77385	Promoter (<=1kb)	11	66268590	66276629	8040	1	ENSG00000174903	ENST00000527397	0	RAB1B
5	137752920	137754339	1420	siNC_vs_siSMYD3_Peak13876	28.1194	4.04991	2.7956	Promoter (<=1kb)	5	137745651	137754363	8713	2	ENSG00000177733	ENST00000314940	24	HNRNPA0
3	127589381	127590701	1321	siNC_vs_siSMYD3_Peak12170	25.5814	4.04643	2.66037	Promoter (<=1kb)	3	127575940	127590699	14760	2	ENSG00000163870	ENST00000469111	0	TPRA1
7	24572684	24574592	1909	siNC_vs_siSMYD3_Peak15536	22.6906	4.04297	2.48861	Promoter (<=1kb)	7	24573268	24650712	77445	1	ENSG00000105926	ENST00000432190	0	MPP6
3	101849565	101851600	2036	siNC_vs_siSMYD3_Peak12041	33.1444	4.03757	3.0372	Promoter (<=1kb)	3	101850263	101853215	2953	1	ENSG00000144802	ENST00000491281	0	NFKBIZ
11	67428488	67429399	912	siNC_vs_siSMYD3_Peak3213	25.4274	4.03455	2.6559	Promoter (<=1kb)	11	67428494	67431403	2910	1	ENSG00000175634	ENST00000524934	0	RPS6KB2
3	101561785	101562678	894	siNC_vs_siSMYD3_Peak12030	22.1945	4.03362	2.46006	Promoter (<=1kb)	3	101561868	101566446	4579	1	ENSG00000174173	ENST00000309922	0	TRMT10C
20	36950767	36951745	979	siNC_vs_siSMYD3_Peak10769	29.1839	4.0331	2.85521	Promoter (<=1kb)	20	36890229	36951708	61480	2	ENSG00000101347	ENST00000646673	0	SAMHD1
11	64316572	64317578	1007	siNC_vs_siSMYD3_Peak3066	28.7615	4.03306	2.83419	Promoter (<=1kb)	11	64316460	64317487	1028	2	ENSG00000173113	ENST00000535750	0	TRMT112
22	20917455	20918833	1379	siNC_vs_siSMYD3_Peak11271	26.7506	4.03187	2.73005	Promoter (<=1kb)	22	20917434	20953747	36314	1	ENSG00000099942	ENST00000411769	21	CRKL
11	68903049	68905118	2070	siNC_vs_siSMYD3_Peak3252	25.0244	4.03097	2.63414	Promoter (<=1kb)	11	68903891	68911479	7589	1	ENSG00000132740	ENST00000544541	0	IGHMBP2
11	78574007	78574828	822	siNC_vs_siSMYD3_Peak3355	22.5588	4.03009	2.4848	Promoter (<=1kb)	11	78465883	78574518	108636	2	ENSG00000137513	ENST00000529880	0	NARS2
20	36049413	36050974	1562	siNC_vs_siSMYD3_Peak10755	26.4488	4.02786	2.71512	Promoter (<=1kb)	20	36045618	36051018	5401	2	ENSG00000260032	ENST00000565493	44	NORAD
10	119651425	119652559	1135	siNC_vs_siSMYD3_Peak2503	24.9233	4.01849	2.63277	Promoter (<=1kb)	10	119651380	119677819	26440	1	ENSG00000151929	ENST00000369085	45	BAG3
9	108933107	108934107	1001	siNC_vs_siSMYD3_Peak17399	22.5328	4.01641	2.48805	Promoter (<=1kb)	9	108868641	108933953	65313	2	ENSG00000070061	ENST00000537196	0	ELP1
9	128371407	128372356	950	siNC_vs_siSMYD3_Peak17581	24.6333	4.0108	2.61865	Promoter (<=1kb)	9	128371375	128389869	18495	1	ENSG00000167118	ENST00000483206	32	URM1
11	36376084	36377808	1725	siNC_vs_siSMYD3_Peak2861	27.4202	4.00937	2.77379	Promoter (<=1kb)	11	36376202	36401266	25065	1	ENSG00000135362	ENST00000524380	0	PRR5L
1	244863422	244864491	1070	siNC_vs_siSMYD3_Peak1848	27.1009	4.00931	2.75691	Promoter (<=1kb)	1	244845200	244864488	19289	2	ENSG00000153187	ENST00000640306	0	HNRNPU
5	7868361	7869979	1619	siNC_vs_siSMYD3_Peak13360	21.516	3.99819	2.42799	Promoter (<=1kb)	5	7869104	7900279	31176	1	ENSG00000124275	ENST00000513439	0	MTRR
11	71928916	71929931	1016	siNC_vs_siSMYD3_Peak3275	25.2262	3.99002	2.66046	Promoter (<=1kb)	11	71929018	71990663	61646	1	ENSG00000137522	ENST00000530058	0	RNF121
9	91360921	91361911	991	siNC_vs_siSMYD3_Peak17269	27.1356	3.98771	2.76656	Promoter (<=1kb)	9	91297991	91361887	63897	2	ENSG00000148090	ENST00000478465	0	AUH
20	49278673	49280941	2269	siNC_vs_siSMYD3_Peak10872	30.014	3.98705	2.91224	Promoter (<=1kb)	20	49279174	49281181	2008	1	ENSG00000177410	ENST00000623640	0	ZFAS1
11	95790051	95792056	2006	siNC_vs_siSMYD3_Peak3426	26.4604	3.9851	2.73115	Promoter (<=1kb)	11	95783065	95790409	7345	2	ENSG00000077458	ENST00000540054	0	FAM76B
20	37526614	37527958	1345	siNC_vs_siSMYD3_Peak10779	24.2534	3.98444	2.60574	Promoter (<=1kb)	20	37502414	37527862	25449	2	ENSG00000166619	ENST00000467603	0	BLCAP
3	150545428	150546478	1051	siNC_vs_siSMYD3_Peak12312	24.8837	3.98438	2.64278	Promoter (<=1kb)	3	150541998	150546496	4499	2	ENSG00000120742	ENST00000239944	18	SERP1
5	5422761	5423526	766	siNC_vs_siSMYD3_Peak13354	20.9852	3.97958	2.39868	Promoter (<=1kb)	5	5422742	5437836	15095	1	ENSG00000164151	ENST00000505464	19	ICE1
20	37694014	37694658	645	siNC_vs_siSMYD3_Peak10781	23.498	3.97868	2.56218	Promoter (<=1kb)	20	37694030	37872118	178089	1	ENSG00000132792	ENST00000361383	0	CTNNBL1
7	27661903	27662951	1049	siNC_vs_siSMYD3_Peak15588	22.8649	3.9684	2.5265	Promoter (<=1kb)	7	27525442	27662883	137442	2	ENSG00000106049	ENST00000265395	0	HIBADH
9	85941116	85942380	1265	siNC_vs_siSMYD3_Peak17235	26.8083	3.96287	2.75806	Promoter (<=1kb)	9	85941146	86025462	84317	1	ENSG00000135040	ENST00000361671	0	NAA35
14	49893090	49894326	1237	siNC_vs_siSMYD3_Peak5140	25.0774	3.962	2.66209	Promoter (<=1kb)	14	49893082	49897054	3973	1	ENSG00000165527	ENST00000298316	8	ARF6
9	124860401	124861931	1531	siNC_vs_siSMYD3_Peak17511	33.3193	3.96198	3.07206	Promoter (<=1kb)	9	124857880	124861915	4036	2	ENSG00000136942	ENST00000373570	0	RPL35
14	91508491	91510353	1863	siNC_vs_siSMYD3_Peak5422	23.8217	3.9613	2.58823	Promoter (<=1kb)	14	91457611	91510144	52534	2	ENSG00000100796	ENST00000554684	0	PPP4R3A
12	71662598	71663795	1198	siNC_vs_siSMYD3_Peak4197	22.8236	3.9603	2.52684	Promoter (<=1kb)	12	71656883	71663360	6478	2	ENSG00000133858	ENST00000549407	0	ZFC3H1
9	137255317	137256376	1060	siNC_vs_siSMYD3_Peak17790	29.039	3.96	2.87442	Promoter (<=1kb)	9	137255327	137273542	18216	1	ENSG00000188986	ENST00000343053	0	NELFB
9	136244808	136245783	976	siNC_vs_siSMYD3_Peak17731	20.8704	3.95886	2.3983	Promoter (<=1kb)	9	136206333	136245812	39480	2	ENSG00000165661	ENST00000358701	29	QSOX2
7	2241302	2243057	1756	siNC_vs_siSMYD3_Peak15381	27.4602	3.95551	2.79541	Promoter (<=1kb)	7	2242222	2251145	8924	1	ENSG00000106268	ENST00000356714	0	NUDT1
1	58781851	58783937	2087	siNC_vs_siSMYD3_Peak756	22.6491	3.95324	2.51835	Promoter (<=1kb)	1	58780791	58784047	3257	2	ENSG00000177606	ENST00000371222	110	JUN
14	90256583	90257501	919	siNC_vs_siSMYD3_Peak5407	21.4563	3.95259	2.44053	Promoter (<=1kb)	14	90256578	90272550	15973	1	ENSG00000100764	ENST00000543772	5	PSMC1
9	127786045	127787014	970	siNC_vs_siSMYD3_Peak17553	24.4778	3.94653	2.63282	Promoter (<=1kb)	9	127786074	127788412	2339	1	ENSG00000136807	ENST00000480353	0	CDK9
7	6374503	6376343	1841	siNC_vs_siSMYD3_Peak15439	29.7981	3.94479	2.9172	Promoter (<=1kb)	7	6374527	6403967	29441	1	ENSG00000136238	ENST00000348035	0	RAC1
9	136886709	136887715	1007	siNC_vs_siSMYD3_Peak17762	27.712	3.94458	2.81257	Promoter (<=1kb)	9	136886733	136886803	71	1	ENSG00000266507	ENST00000579420	0	MIR4479
9	97633596	97634914	1319	siNC_vs_siSMYD3_Peak17339	24.6214	3.93875	2.64411	Promoter (<=1kb)	9	97633668	97650562	16895	1	ENSG00000136937	ENST00000478100	0	NCBP1
20	33811392	33813034	1643	siNC_vs_siSMYD3_Peak10712	26.0789	3.93781	2.72742	Promoter (<=1kb)	20	33811348	33854366	43019	1	ENSG00000101421	ENST00000217402	44	CHMP4B
7	30135038	30136228	1191	siNC_vs_siSMYD3_Peak15605	27.6898	3.93723	2.81411	Promoter (<=1kb)	7	30134988	30157969	22982	1	ENSG00000180354	ENST00000409688	50	MTURN
11	70270741	70271681	941	siNC_vs_siSMYD3_Peak3267	25.1638	3.93305	2.67763	Promoter (<=1kb)	11	70270773	70384387	113615	1	ENSG00000131626	ENST00000532504	0	PPFIA1
9	136481897	136483022	1126	siNC_vs_siSMYD3_Peak17744	26.7714	3.93304	2.76698	Promoter (<=1kb)	9	136483495	136486066	2572	1	ENSG00000196366	ENST00000354376	-473	C9orf163
20	50111631	50113665	2035	siNC_vs_siSMYD3_Peak10878	21.1718	3.93211	2.42877	Promoter (<=1kb)	20	50081124	50113139	32016	2	ENSG00000244687	ENST00000371657	0	UBE2V1
9	120579257	120580110	854	siNC_vs_siSMYD3_Peak17460	23.5956	3.92247	2.58868	Promoter (<=1kb)	9	120389196	120580005	190810	2	ENSG00000136861	ENST00000473282	0	CDK5RAP2
9	83706381	83708842	2462	siNC_vs_siSMYD3_Peak17225	22.2824	3.92094	2.50663	Promoter (<=1kb)	9	83659968	83707958	47991	2	ENSG00000135018	ENST00000376395	0	UBQLN1
1	1272760	1273807	1048	siNC_vs_siSMYD3_Peak27	27.6598	3.91949	2.81905	Promoter (<=1kb)	1	1255164	1273726	18563	2	ENSG00000160087	ENST00000360466	0	UBE2J2
15	83282998	83284628	1631	siNC_vs_siSMYD3_Peak6020	17.2555	3.91622	2.13953	Promoter (<=1kb)	15	83257344	83283319	25976	2	ENSG00000169594	ENST00000569704	0	BNC1
11	65083059	65085066	2008	siNC_vs_siSMYD3_Peak3095	27.6109	3.91386	2.81857	Promoter (<=1kb)	11	65068044	65083900	15857	2	ENSG00000146670	ENST00000533015	0	CDCA5
9	122092576	122093375	800	siNC_vs_siSMYD3_Peak17484	26.2382	3.91167	2.74581	Promoter (<=1kb)	9	121821971	122092808	270838	2	ENSG00000175764	ENST00000373778	0	TTLL11
11	67266603	67267804	1202	siNC_vs_siSMYD3_Peak3201	27.3233	3.90565	2.80649	Promoter (<=1kb)	11	67266481	67286536	20056	1	ENSG00000173020	ENST00000526285	122	GRK2
11	77819179	77820790	1612	siNC_vs_siSMYD3_Peak3347	23.7389	3.90441	2.60408	Promoter (<=1kb)	11	77701119	77820711	119593	2	ENSG00000048649	ENST00000528095	0	RSF1
9	125706294	125707191	898	siNC_vs_siSMYD3_Peak17525	25.9507	3.90412	2.73271	Promoter (<=1kb)	9	125543059	125707177	164119	2	ENSG00000119487	ENST00000427078	0	MAPKAP1
11	69674393	69675440	1048	siNC_vs_siSMYD3_Peak3261	27.1622	3.90208	2.79929	Promoter (<=1kb)	11	69653076	69675344	22269	2	ENSG00000149716	ENST00000538554	0	LTO1
9	109012630	109013475	846	siNC_vs_siSMYD3_Peak17401	24.0161	3.90002	2.62245	Promoter (<=1kb)	9	108942577	109013499	70923	2	ENSG00000119326	ENST00000325551	24	CTNNAL1
14	101964593	101966066	1474	siNC_vs_siSMYD3_Peak5495	20.8682	3.89739	2.42073	Promoter (<=1kb)	14	101964688	101975799	11112	1	ENSG00000197102	ENST00000647470	0	DYNC1H1
9	113220342	113221285	944	siNC_vs_siSMYD3_Peak17436	22.4152	3.89496	2.5248	Promoter (<=1kb)	9	113161006	113221277	60272	2	ENSG00000119321	ENST00000238256	0	FKBP15
14	20305223	20306036	814	siNC_vs_siSMYD3_Peak4954	26.7535	3.89448	2.78022	Promoter (<=1kb)	14	20286227	20305951	19725	2	ENSG00000136319	ENST00000258821	0	TTC5
11	47176036	47176862	827	siNC_vs_siSMYD3_Peak2904	23.3658	3.89439	2.58493	Promoter (<=1kb)	11	47165215	47176859	11645	2	ENSG00000149182	ENST00000395449	0	ARFGAP2
20	62143748	62144635	888	siNC_vs_siSMYD3_Peak10957	27.4572	3.89372	2.81796	Promoter (<=1kb)	20	62143769	62182514	38746	1	ENSG00000184402	ENST00000331758	0	SS18L1
14	103385394	103387228	1835	siNC_vs_siSMYD3_Peak5524	20.7731	3.89095	2.41652	Promoter (<=1kb)	14	103385411	103428440	43030	1	ENSG00000075413	ENST00000559328	0	MARK3
7	55951490	55952726	1237	siNC_vs_siSMYD3_Peak15738	26.4275	3.89001	2.7642	Promoter (<=1kb)	7	55951793	55984877	33085	1	ENSG00000146729	ENST00000446692	0	NIPSNAP2
17	59893140	59893933	794	siNC_vs_siSMYD3_Peak7680	27.0655	3.88875	2.79908	Promoter (<=1kb)	17	59893145	59948188	55044	1	ENSG00000108443	ENST00000406116	0	RPS6KB1
11	10807376	10808886	1511	siNC_vs_siSMYD3_Peak2720	28.9154	3.88294	2.89662	Promoter (<=1kb)	11	10797050	10807973	10924	2	ENSG00000110321	ENST00000526148	0	EIF4G2
20	38962290	38963109	820	siNC_vs_siSMYD3_Peak10793	22.6616	3.87962	2.54627	Promoter (<=1kb)	20	38962299	39039721	77423	1	ENSG00000101452	ENST00000373325	0	DHX35
9	133374766	133376059	1294	siNC_vs_siSMYD3_Peak17689	25.5746	3.87947	2.72078	Promoter (<=1kb)	9	133363555	133375991	12437	2	ENSG00000148248	ENST00000467910	0	SURF4
20	49276785	49278044	1260	siNC_vs_siSMYD3_Peak10871	28.4196	3.87823	2.87341	Promoter (<=1kb)	20	49255808	49278041	22234	2	ENSG00000124201	ENST00000371744	0	ZNFX1
2	200811955	200813023	1069	siNC_vs_siSMYD3_Peak10256	24.881	3.87636	2.68227	Promoter (<=1kb)	2	200812185	200823238	11054	1	ENSG00000082153	ENST00000409226	0	BZW1
11	85662306	85665148	2843	siNC_vs_siSMYD3_Peak3375	25.6293	3.874	2.7259	Promoter (<=1kb)	11	85659708	85665102	5395	2	ENSG00000137504	ENST00000490820	0	CREBZF
11	64359095	64359890	796	siNC_vs_siSMYD3_Peak3071	32.1479	3.87077	3.05403	Promoter (<=1kb)	11	64359148	64372215	13068	1	ENSG00000162302	ENST00000528057	0	RPS6KA4
11	76379906	76380840	935	siNC_vs_siSMYD3_Peak3328	27.8949	3.87055	2.84939	Promoter (<=1kb)	11	76352498	76380971	28474	2	ENSG00000137492	ENST00000528993	131	THAP12
9	109118242	109119943	1702	siNC_vs_siSMYD3_Peak17402	26.7056	3.87035	2.78661	Promoter (<=1kb)	9	109015135	109119947	104813	2	ENSG00000106771	ENST00000374586	4	TMEM245
16	71807905	71809031	1127	siNC_vs_siSMYD3_Peak6759	24.2647	3.86781	2.64927	Promoter (<=1kb)	16	71738942	71808982	70041	2	ENSG00000166747	ENST00000565009	0	AP1G1
9	86353463	86354461	999	siNC_vs_siSMYD3_Peak17238	23.2431	3.86624	2.5878	Promoter (<=1kb)	9	86287733	86354410	66678	2	ENSG00000083223	ENST00000277141	0	TUT7
11	66288200	66289198	999	siNC_vs_siSMYD3_Peak3166	29.0309	3.86339	2.90965	Promoter (<=1kb)	11	66284580	66289128	4549	2	ENSG00000174851	ENST00000471387	0	YIF1A
3	150408392	150412016	3625	siNC_vs_siSMYD3_Peak12310	24.0837	3.86229	2.64053	Promoter (<=1kb)	3	150410969	150458861	47893	1	ENSG00000196428	ENST00000480589	0	TSC22D2
1	6553689	6554502	814	siNC_vs_siSMYD3_Peak112	23.4789	3.85878	2.60515	Promoter (<=1kb)	1	6549362	6554500	5139	2	ENSG00000162408	ENST00000464665	0	NOL9
16	69754047	69754939	893	siNC_vs_siSMYD3_Peak6732	21.0242	3.85369	2.44774	Promoter (<=1kb)	16	69741871	69754926	13056	2	ENSG00000141101	ENST00000268802	0	NOB1
19	5621516	5622775	1260	siNC_vs_siSMYD3_Peak8361	25.6058	3.84628	2.73494	Promoter (<=1kb)	19	5586999	5622776	35778	2	ENSG00000130254	ENST00000252542	1	SAFB2
5	138541869	138543159	1291	siNC_vs_siSMYD3_Peak13890	29.031	3.84537	2.9164	Promoter (<=1kb)	5	138511525	138543151	31627	2	ENSG00000120705	ENST00000512198	0	ETF1
20	62385770	62388214	2445	siNC_vs_siSMYD3_Peak10964	27.4568	3.84207	2.8372	Promoter (<=1kb)	20	62387103	62388520	1418	1	ENSG00000171858	ENST00000343986	0	RPS21
4	48778351	48780237	1887	siNC_vs_siSMYD3_Peak12767	24.6563	3.84194	2.68205	Promoter (<=1kb)	4	48645969	48780129	134161	2	ENSG00000075539	ENST00000515684	0	FRYL
6	53347881	53348918	1038	siNC_vs_siSMYD3_Peak14835	15.4163	3.83314	2.00786	Promoter (<=1kb)	6	53294088	53348926	54839	2	ENSG00000012660	ENST00000370913	8	ELOVL5
14	68977894	68978834	941	siNC_vs_siSMYD3_Peak5288	28.8582	3.82735	2.91456	Promoter (<=1kb)	14	68892228	68978289	86062	2	ENSG00000072110	ENST00000555616	0	ACTN1
12	123712383	123713036	654	siNC_vs_siSMYD3_Peak4524	21.013	3.82384	2.45819	Promoter (<=1kb)	12	123712356	123737687	25332	1	ENSG00000185344	ENST00000613625	27	ATP6V0A2
9	92763434	92764882	1449	siNC_vs_siSMYD3_Peak17281	28.4	3.82287	2.89316	Promoter (<=1kb)	9	92711363	92764812	53450	2	ENSG00000185963	ENST00000375512	0	BICD2
11	62600180	62601816	1637	siNC_vs_siSMYD3_Peak3000	23.864	3.81666	2.64446	Promoter (<=1kb)	11	62593842	62601275	7434	2	ENSG00000149480	ENST00000527204	0	MTA2
11	102109675	102113185	3511	siNC_vs_siSMYD3_Peak3439	23.6209	3.81224	2.63135	Promoter (<=1kb)	11	102110447	102233424	122978	1	ENSG00000137693	ENST00000282441	0	YAP1
1	1889777	1890545	769	siNC_vs_siSMYD3_Peak52	22.439	3.80542	2.55988	Promoter (<=1kb)	1	1793245	1890401	97157	2	ENSG00000078369	ENST00000434686	0	GNB1
11	86066418	86069026	2609	siNC_vs_siSMYD3_Peak3378	21.5023	3.80298	2.49929	Promoter (<=1kb)	11	85958817	86068929	110113	2	ENSG00000073921	ENST00000630913	0	PICALM
14	103561621	103562770	1150	siNC_vs_siSMYD3_Peak5528	21.2114	3.79637	2.48215	Promoter (<=1kb)	14	103561896	103657734	95839	1	ENSG00000126214	ENST00000557172	0	KLC1
12	132143530	132144262	733	siNC_vs_siSMYD3_Peak4561	23.1821	3.79329	2.61149	Promoter (<=1kb)	12	132139855	132143639	3785	2	ENSG00000185163	ENST00000329073	0	DDX51
9	97696500	97697492	993	siNC_vs_siSMYD3_Peak17340	20.9067	3.79235	2.4628	Promoter (<=1kb)	9	97674909	97697293	22385	2	ENSG00000136936	ENST00000462523	0	XPA
1	178093801	178095409	1609	siNC_vs_siSMYD3_Peak1438	20.9642	3.79228	2.46679	Promoter (<=1kb)	1	178094141	178473422	379282	1	ENSG00000075391	ENST00000367649	0	RASAL2
3	128726193	128727760	1568	siNC_vs_siSMYD3_Peak12184	23.5872	3.78773	2.6386	Promoter (<=1kb)	3	128726193	128814353	88161	1	ENSG00000075785	ENST00000482525	0	RAB7A
17	8162120	8162991	872	siNC_vs_siSMYD3_Peak7093	22.8883	3.78669	2.5956	Promoter (<=1kb)	17	8159149	8162948	3800	2	ENSG00000220205	ENST00000316509	0	VAMP2
7	43728663	43730216	1554	siNC_vs_siSMYD3_Peak15676	20.5732	3.7844	2.44263	Promoter (<=1kb)	7	43608456	43729513	121058	2	ENSG00000106603	ENST00000415076	0	COA1
19	39539452	39540151	700	siNC_vs_siSMYD3_Peak8828	20.757	3.78411	2.45557	Promoter (<=1kb)	19	39538707	39540161	1455	2	ENSG00000176396	ENST00000390658	10	EID2
16	23557743	23558613	871	siNC_vs_siSMYD3_Peak6421	22.5093	3.78388	2.57259	Promoter (<=1kb)	16	23557767	23559531	1765	1	ENSG00000103353	ENST00000566669	0	UBFD1
19	16627042	16628051	1010	siNC_vs_siSMYD3_Peak8608	28.1762	3.78346	2.8967	Promoter (<=1kb)	19	16576030	16627943	51914	2	ENSG00000105085	ENST00000611692	0	MED26
19	39434921	39435920	1000	siNC_vs_siSMYD3_Peak8822	24.8221	3.78146	2.71461	Promoter (<=1kb)	19	39433207	39435915	2709	2	ENSG00000105193	ENST00000599539	0	RPS16
11	62838883	62839637	755	siNC_vs_siSMYD3_Peak3019	24.742	3.78031	2.71039	Promoter (<=1kb)	11	62832911	62839581	6671	2	ENSG00000133316	ENST00000311713	0	WDR74
9	83978215	83981778	3564	siNC_vs_siSMYD3_Peak17229	25.8783	3.77999	2.77529	Promoter (<=1kb)	9	83968083	83980215	12133	2	ENSG00000165119	ENST00000376263	0	HNRNPK
7	5780533	5781616	1084	siNC_vs_siSMYD3_Peak15429	23.0418	3.77671	2.60905	Promoter (<=1kb)	7	5761011	5781620	20610	2	ENSG00000011275	ENST00000416985	4	RNF216
19	2782385	2783320	936	siNC_vs_siSMYD3_Peak8289	26.5785	3.77604	2.81532	Promoter (<=1kb)	19	2754715	2783273	28559	2	ENSG00000104969	ENST00000221566	0	SGTA
19	47514083	47515013	931	siNC_vs_siSMYD3_Peak9009	23.7583	3.77532	2.65376	Promoter (<=1kb)	19	47492877	47514945	22069	2	ENSG00000105402	ENST00000602174	0	NAPA
2	223944211	223945310	1100	siNC_vs_siSMYD3_Peak10388	21.9629	3.77435	2.54077	Promoter (<=1kb)	2	223757258	223945299	188042	2	ENSG00000286239	ENST00000650969	0	AC093884.1
1	156500095	156500728	634	siNC_vs_siSMYD3_Peak1292	19.8903	3.77312	2.39823	Promoter (<=1kb)	1	156466218	156500753	34536	2	ENSG00000116604	ENST00000368240	25	MEF2D
20	50190874	50193961	3088	siNC_vs_siSMYD3_Peak10882	29.7635	3.77255	2.97993	Promoter (<=1kb)	20	50184598	50191498	6901	2	ENSG00000277449	ENST00000613921	0	CEBPB-AS1
17	19003041	19004121	1081	siNC_vs_siSMYD3_Peak7176	19.2401	3.77087	2.35114	Promoter (<=1kb)	17	18975710	19003780	28071	2	ENSG00000188522	ENST00000399096	0	FAM83G
20	58309761	58310794	1034	siNC_vs_siSMYD3_Peak10935	24.4658	3.77034	2.698	Promoter (<=1kb)	20	58309758	58346048	36291	1	ENSG00000124209	ENST00000488949	3	RAB22A
11	83192703	83193630	928	siNC_vs_siSMYD3_Peak3365	21.983	3.76973	2.54385	Promoter (<=1kb)	11	83190906	83193200	2295	2	ENSG00000247137	ENST00000624533	0	AP000873.2
11	90221544	90223808	2265	siNC_vs_siSMYD3_Peak3395	22.7757	3.76459	2.59693	Promoter (<=1kb)	11	90200429	90223049	22621	2	ENSG00000110172	ENST00000320585	0	CHORDC1
1	3795561	3796492	932	siNC_vs_siSMYD3_Peak88	27.0444	3.76351	2.84518	Promoter (<=1kb)	1	3778559	3796498	17940	2	ENSG00000130764	ENST00000378251	6	LRRC47
12	13044280	13045022	743	siNC_vs_siSMYD3_Peak3780	20.3479	3.76072	2.4358	Promoter (<=1kb)	12	13044381	13083449	39069	1	ENSG00000084444	ENST00000197268	0	FAM234B
7	5419273	5423705	4433	siNC_vs_siSMYD3_Peak15420	20.7107	3.75803	2.46233	Promoter (<=1kb)	7	5306790	5423546	116757	2	ENSG00000182095	ENST00000399537	0	TNRC18
7	44489542	44491167	1626	siNC_vs_siSMYD3_Peak15688	24.3577	3.75729	2.69661	Promoter (<=1kb)	7	44379119	44490658	111540	2	ENSG00000015676	ENST00000355451	0	NUDCD3
11	66001076	66003343	2268	siNC_vs_siSMYD3_Peak3158	23.0637	3.75687	2.61802	Promoter (<=1kb)	11	66002228	66004146	1919	1	ENSG00000175334	ENST00000445560	0	BANF1
7	22821757	22822898	1142	siNC_vs_siSMYD3_Peak15516	27.3193	3.75615	2.86259	Promoter (<=1kb)	7	22812628	22822849	10222	2	ENSG00000196683	ENST00000463284	0	TOMM7
17	46191742	46193053	1312	siNC_vs_siSMYD3_Peak7527	20.5919	3.7547	2.4553	Promoter (<=1kb)	17	46029956	46192800	162845	2	ENSG00000120071	ENST00000262419	0	KANSL1
11	17076707	17077658	952	siNC_vs_siSMYD3_Peak2756	23.6677	3.74666	2.65924	Promoter (<=1kb)	11	17075531	17077647	2117	2	ENSG00000110700	ENST00000533969	0	RPS13
19	57614270	57614859	590	siNC_vs_siSMYD3_Peak9208	22.1181	3.74252	2.56315	Promoter (<=1kb)	19	57614256	57620318	6063	1	ENSG00000213762	ENST00000600883	14	ZNF134
7	2403568	2404401	834	siNC_vs_siSMYD3_Peak15386	26.0954	3.73735	2.80371	Promoter (<=1kb)	7	2403588	2448483	44896	1	ENSG00000136213	ENST00000258711	0	CHST12
12	132144461	132145166	706	siNC_vs_siSMYD3_Peak4562	23.4807	3.73527	2.65219	Promoter (<=1kb)	12	132144764	132148904	4141	1	ENSG00000184967	ENST00000541954	0	NOC4L
11	65314856	65316380	1525	siNC_vs_siSMYD3_Peak3107	22.5569	3.73318	2.59509	Promoter (<=1kb)	11	65314866	65322417	7552	1	ENSG00000149798	ENST00000279249	0	CDC42EP2
2	95121154	95121941	788	siNC_vs_siSMYD3_Peak9771	19.1929	3.732	2.36255	Promoter (<=1kb)	2	95085369	95121808	36440	2	ENSG00000144029	ENST00000272418	0	MRPS5
11	46700960	46701802	843	siNC_vs_siSMYD3_Peak2901	22.8936	3.73171	2.61704	Promoter (<=1kb)	11	46701030	46701903	874	1	ENSG00000175213	ENST00000531866	0	ZNF408
11	65860452	65861773	1322	siNC_vs_siSMYD3_Peak3150	36.0033	3.72961	3.27103	Promoter (<=1kb)	11	65860545	65863089	2545	1	ENSG00000172732	ENST00000525768	0	MUS81
7	5512760	5514591	1832	siNC_vs_siSMYD3_Peak15422	24.4779	3.729	2.71462	Promoter (<=1kb)	7	5431335	5513752	82418	2	ENSG00000155034	ENST00000415009	0	FBXL18
12	131949971	131950838	868	siNC_vs_siSMYD3_Peak4559	21.9896	3.72853	2.56014	Promoter (<=1kb)	12	131949971	131995012	45042	1	ENSG00000183495	ENST00000333577	0	EP400
5	134648744	134649861	1118	siNC_vs_siSMYD3_Peak13860	24.3723	3.72617	2.70948	Promoter (<=1kb)	5	134648785	134727909	79125	1	ENSG00000113615	ENST00000398844	0	SEC24A
9	130053128	130054908	1781	siNC_vs_siSMYD3_Peak17644	24.2915	3.71949	2.70728	Promoter (<=1kb)	9	130053426	130140164	86739	1	ENSG00000148358	ENST00000347136	0	GPR107
16	11850482	11851525	1044	siNC_vs_siSMYD3_Peak6353	22.6114	3.71858	2.60423	Promoter (<=1kb)	16	11837955	11851518	13564	2	ENSG00000171490	ENST00000573618	0	RSL1D1
11	63813506	63814699	1194	siNC_vs_siSMYD3_Peak3034	29.8474	3.71824	3.00491	Promoter (<=1kb)	11	63813456	63827716	14261	1	ENSG00000168005	ENST00000294244	50	SPINDOC
6	2765459	2766906	1448	siNC_vs_siSMYD3_Peak14194	21.5499	3.71589	2.5359	Promoter (<=1kb)	6	2766052	2786952	20901	1	ENSG00000124535	ENST00000380769	0	WRNIP1
6	33313040	33314221	1182	siNC_vs_siSMYD3_Peak14647	25.2952	3.71515	2.76737	Promoter (<=1kb)	6	33299694	33314078	14385	2	ENSG00000231925	ENST00000434618	0	TAPBP
7	56105404	56106537	1134	siNC_vs_siSMYD3_Peak15744	26.7748	3.7133	2.8501	Promoter (<=1kb)	7	56101573	56106476	4904	2	ENSG00000106153	ENST00000395422	0	CHCHD2
11	66069700	66071938	2239	siNC_vs_siSMYD3_Peak3162	24.6116	3.71287	2.72873	Promoter (<=1kb)	11	66070272	66244744	174473	1	ENSG00000175115	ENST00000320580	0	PACS1
12	56644854	56645992	1139	siNC_vs_siSMYD3_Peak4093	26.4059	3.71249	2.8304	Promoter (<=1kb)	12	56638175	56645279	7105	2	ENSG00000110955	ENST00000548474	0	ATP5F1B
19	5977250	5978123	874	siNC_vs_siSMYD3_Peak8370	23.9324	3.71235	2.68856	Promoter (<=1kb)	19	5916139	5978108	61970	2	ENSG00000031823	ENST00000439268	0	RANBP3
2	202376412	202377980	1569	siNC_vs_siSMYD3_Peak10280	18.2104	3.71187	2.29455	Promoter (<=1kb)	2	202377434	202567751	190318	1	ENSG00000204217	ENST00000374574	0	BMPR2
21	34885322	34887142	1821	siNC_vs_siSMYD3_Peak11088	20.6622	3.71162	2.47687	Promoter (<=1kb)	21	34791786	34887183	95398	2	ENSG00000159216	ENST00000399240	41	RUNX1
20	38748311	38749084	774	siNC_vs_siSMYD3_Peak10790	20.4469	3.71006	2.46237	Promoter (<=1kb)	20	38748460	38772520	24061	1	ENSG00000101442	ENST00000243903	0	ACTR5
5	150000667	150001834	1168	siNC_vs_siSMYD3_Peak13988	21.4969	3.70884	2.53509	Promoter (<=1kb)	5	150000739	150053128	52390	1	ENSG00000113716	ENST00000502717	0	HMGXB3
11	27505856	27507467	1612	siNC_vs_siSMYD3_Peak2793	24.371	3.70765	2.71659	Promoter (<=1kb)	11	27494418	27506769	12352	2	ENSG00000148943	ENST00000278193	0	LIN7C
4	41213106	41214510	1405	siNC_vs_siSMYD3_Peak12734	21.077	3.70747	2.50716	Promoter (<=1kb)	4	40814607	41214458	399852	2	ENSG00000163697	ENST00000513140	0	APBB2
7	876584	877599	1016	siNC_vs_siSMYD3_Peak15356	24.4709	3.70659	2.7229	Promoter (<=1kb)	7	876554	896436	19883	1	ENSG00000239857	ENST00000265857	30	GET4
11	34051594	34054117	2524	siNC_vs_siSMYD3_Peak2825	21.0714	3.70224	2.50881	Promoter (<=1kb)	11	34051731	34102610	50880	1	ENSG00000135387	ENST00000341394	0	CAPRIN1
9	127715124	127715647	524	siNC_vs_siSMYD3_Peak17550	20.0127	3.70211	2.4345	Promoter (<=1kb)	9	127692978	127715647	22670	2	ENSG00000187024	ENST00000335223	0	PTRH1
1	202957419	202958319	901	siNC_vs_siSMYD3_Peak1573	23.3916	3.70086	2.66006	Promoter (<=1kb)	1	202940832	202958312	17481	2	ENSG00000159346	ENST00000340990	0	ADIPOR1
9	137241370	137242731	1362	siNC_vs_siSMYD3_Peak17788	29.2709	3.69839	2.9845	Promoter (<=1kb)	9	137241288	137243706	2419	1	ENSG00000188229	ENST00000604929	82	TUBB4B
7	74174386	74175588	1203	siNC_vs_siSMYD3_Peak15798	22.1851	3.69276	2.58682	Promoter (<=1kb)	7	74174359	74189973	15615	1	ENSG00000106682	ENST00000479338	27	EIF4H
13	113297209	113298096	888	siNC_vs_siSMYD3_Peak4936	19.0144	3.69198	2.36462	Promoter (<=1kb)	13	113297239	113323672	26434	1	ENSG00000185896	ENST00000332556	0	LAMP1
8	125430397	125432212	1816	siNC_vs_siSMYD3_Peak16822	26.5668	3.69175	2.84725	Promoter (<=1kb)	8	125432209	125436928	4720	1	ENSG00000173334	ENST00000520847	0	TRIB1
7	156949765	156950678	914	siNC_vs_siSMYD3_Peak16286	20.0109	3.6888	2.43956	Promoter (<=1kb)	7	156949712	156973176	23465	1	ENSG00000146909	ENST00000275820	53	NOM1
14	76151984	76152502	519	siNC_vs_siSMYD3_Peak5365	28.5215	3.68723	2.95144	Promoter (<=1kb)	14	76151935	76202788	50854	1	ENSG00000089916	ENST00000312858	49	GPATCH2L
11	65116414	65117764	1351	siNC_vs_siSMYD3_Peak3098	32.7757	3.68703	3.1521	Promoter (<=1kb)	11	65116403	65117701	1299	2	ENSG00000174276	ENST00000310597	0	ZNHIT2
1	32013854	32015365	1512	siNC_vs_siSMYD3_Peak457	24.0012	3.68571	2.70309	Promoter (<=1kb)	1	32013868	32043877	30010	1	ENSG00000121774	ENST00000327300	0	KHDRBS1
5	176448416	176449252	837	siNC_vs_siSMYD3_Peak14091	23.2338	3.68498	2.6565	Promoter (<=1kb)	5	176448429	176453559	5131	1	ENSG00000113194	ENST00000506061	0	FAF2
5	44808916	44810018	1103	siNC_vs_siSMYD3_Peak13477	24.4419	3.68415	2.72995	Promoter (<=1kb)	5	44808947	44815514	6568	1	ENSG00000112996	ENST00000507110	0	MRPS30
11	94768088	94770203	2116	siNC_vs_siSMYD3_Peak3416	24.9503	3.68368	2.75984	Promoter (<=1kb)	11	94768342	94876748	108407	1	ENSG00000166025	ENST00000317829	0	AMOTL1
11	86302220	86303187	968	siNC_vs_siSMYD3_Peak3380	23.353	3.68347	2.66447	Promoter (<=1kb)	11	86302240	86345943	43704	1	ENSG00000149196	ENST00000278483	0	HIKESHI
9	124868068	124870925	2858	siNC_vs_siSMYD3_Peak17512	26.2328	3.68109	2.83316	Promoter (<=1kb)	9	124869205	124877717	8513	1	ENSG00000136950	ENST00000259477	0	ARPC5L
5	10250306	10251599	1294	siNC_vs_siSMYD3_Peak13363	19.9044	3.67928	2.43559	Promoter (<=1kb)	5	10250309	10255030	4722	1	ENSG00000150753	ENST00000508451	0	CCT5
11	73759255	73761145	1891	siNC_vs_siSMYD3_Peak3299	22.9781	3.67816	2.6432	Promoter (<=1kb)	11	73675638	73761137	85500	2	ENSG00000175582	ENST00000310653	0	RAB6A
11	78078931	78080330	1400	siNC_vs_siSMYD3_Peak3351	28.0541	3.67794	2.93124	Promoter (<=1kb)	11	78068297	78079862	11566	2	ENSG00000151366	ENST00000281031	0	NDUFC2
6	29723418	29724090	673	siNC_vs_siSMYD3_Peak14519	28.2548	3.67758	2.94167	Promoter (<=1kb)	6	29723427	29726526	3100	1	ENSG00000204642	ENST00000489502	0	HLA-F
6	44247130	44248706	1577	siNC_vs_siSMYD3_Peak14798	24.7599	3.67387	2.75264	Promoter (<=1kb)	6	44247866	44253883	6018	1	ENSG00000096384	ENST00000371554	0	HSP90AB1
20	33400504	33402040	1537	siNC_vs_siSMYD3_Peak10701	22.0943	3.67069	2.58955	Promoter (<=1kb)	20	33358839	33401479	42641	2	ENSG00000101391	ENST00000481964	0	CDK5RAP1
2	218217196	218218311	1116	siNC_vs_siSMYD3_Peak10338	23.5432	3.66518	2.68336	Promoter (<=1kb)	2	218217197	218238723	21527	1	ENSG00000163466	ENST00000480062	0	ARPC2
6	43575139	43576025	887	siNC_vs_siSMYD3_Peak14785	22.0293	3.66254	2.58851	Promoter (<=1kb)	6	43570930	43575985	5056	2	ENSG00000124571	ENST00000398799	0	XPO5
4	39365425	39366405	981	siNC_vs_siSMYD3_Peak12717	26.9976	3.66222	2.88204	Promoter (<=1kb)	4	39287456	39366362	78907	2	ENSG00000035928	ENST00000349703	0	RFC1
8	144790990	144792359	1370	siNC_vs_siSMYD3_Peak16947	28.4934	3.66107	2.96029	Promoter (<=1kb)	8	144789766	144792057	2292	2	ENSG00000161016	ENST00000531975	0	RPL8
19	12938632	12939865	1234	siNC_vs_siSMYD3_Peak8528	25.0742	3.66069	2.77602	Promoter (<=1kb)	19	12938645	12940872	2228	1	ENSG00000179218	ENST00000588454	0	CALR
9	127566970	127569077	2108	siNC_vs_siSMYD3_Peak17545	31.324	3.65965	3.09749	Promoter (<=1kb)	9	127505343	127568885	63543	2	ENSG00000136830	ENST00000478917	0	NIBAN2
5	75337313	75338000	688	siNC_vs_siSMYD3_Peak13605	22.8612	3.65961	2.64314	Promoter (<=1kb)	5	75337246	75344030	6785	1	ENSG00000113161	ENST00000509431	67	HMGCR
3	101685254	101686721	1468	siNC_vs_siSMYD3_Peak12034	26.3929	3.65874	2.85073	Promoter (<=1kb)	3	101681091	101686712	5622	2	ENSG00000114391	ENST00000464595	0	RPL24
7	38908391	38909225	835	siNC_vs_siSMYD3_Peak15648	19.3417	3.65712	2.40293	Promoter (<=1kb)	7	38722974	38909191	186218	2	ENSG00000006715	ENST00000310301	0	VPS41
9	130712925	130713942	1018	siNC_vs_siSMYD3_Peak17654	26.5405	3.65257	2.86122	Promoter (<=1kb)	9	130713016	130885683	172668	1	ENSG00000097007	ENST00000372348	0	ABL1
11	76783994	76784646	653	siNC_vs_siSMYD3_Peak3335	23.769	3.64648	2.70451	Promoter (<=1kb)	11	76784148	76795932	11785	1	ENSG00000182704	ENST00000525167	0	TSKU
1	154627056	154627898	843	siNC_vs_siSMYD3_Peak1232	19.1713	3.64626	2.39446	Promoter (<=1kb)	1	154582107	154627609	45503	2	ENSG00000160710	ENST00000648311	0	ADAR
6	118894223	118895534	1312	siNC_vs_siSMYD3_Peak15067	19.176	3.64559	2.39508	Promoter (<=1kb)	6	118828014	118894356	66343	2	ENSG00000111877	ENST00000505485	0	MCM9
5	134224611	134226054	1444	siNC_vs_siSMYD3_Peak13847	22.2227	3.64515	2.60798	Promoter (<=1kb)	5	134200988	134225554	24567	2	ENSG00000113575	ENST00000522385	0	PPP2CA
11	64924300	64925469	1170	siNC_vs_siSMYD3_Peak3090	22.794	3.645	2.64466	Promoter (<=1kb)	11	64924689	64934475	9787	1	ENSG00000068971	ENST00000164133	0	PPP2R5B
4	39976267	39977879	1613	siNC_vs_siSMYD3_Peak12726	21.6227	3.64449	2.56876	Promoter (<=1kb)	4	39976113	39977510	1398	2	ENSG00000121892	ENST00000506262	0	PDS5A
9	37800768	37801996	1229	siNC_vs_siSMYD3_Peak17147	21.5472	3.64383	2.56398	Promoter (<=1kb)	9	37780806	37801437	20632	2	ENSG00000107371	ENST00000482614	0	EXOSC3
3	120348050	120349318	1269	siNC_vs_siSMYD3_Peak12110	20.0864	3.64357	2.46279	Promoter (<=1kb)	3	120324509	120349354	24846	2	ENSG00000163428	ENST00000295628	36	LRRC58
4	38664204	38664915	712	siNC_vs_siSMYD3_Peak12710	24.7219	3.6423	2.76287	Promoter (<=1kb)	4	38664344	38680985	16642	1	ENSG00000109787	ENST00000482150	0	KLF3
20	62936657	62937893	1237	siNC_vs_siSMYD3_Peak10981	27.05	3.64155	2.893	Promoter (<=1kb)	20	62877738	62937952	60215	2	ENSG00000101191	ENST00000266070	59	DIDO1
20	36236385	36237325	941	siNC_vs_siSMYD3_Peak10760	25.1657	3.64149	2.78886	Promoter (<=1kb)	20	36236459	36270918	34460	1	ENSG00000131043	ENST00000397286	0	AAR2
20	63272689	63274017	1329	siNC_vs_siSMYD3_Peak10988	22.411	3.63828	2.62288	Promoter (<=1kb)	20	63241390	63272694	31305	2	ENSG00000101198	ENST00000370307	0	NKAIN4
4	80071909	80073134	1226	siNC_vs_siSMYD3_Peak12883	17.7938	3.63744	2.29039	Promoter (<=1kb)	4	79977537	80072700	95164	2	ENSG00000163297	ENST00000346652	0	ANTXR2
9	6413230	6414839	1610	siNC_vs_siSMYD3_Peak16996	20.2536	3.63725	2.47725	Promoter (<=1kb)	9	6413418	6422979	9562	1	ENSG00000147854	ENST00000381373	0	UHRF2
13	73059047	73059685	639	siNC_vs_siSMYD3_Peak4816	26.0215	3.63638	2.83913	Promoter (<=1kb)	13	73059005	73077538	18534	1	ENSG00000102554	ENST00000377687	42	KLF5
9	97412122	97412939	818	siNC_vs_siSMYD3_Peak17336	24.5055	3.63556	2.75286	Promoter (<=1kb)	9	97412096	97496125	84030	1	ENSG00000196116	ENST00000355295	26	TDRD7
5	115841985	115842791	807	siNC_vs_siSMYD3_Peak13759	22.0202	3.63518	2.59872	Promoter (<=1kb)	5	115841997	115914011	72015	1	ENSG00000177879	ENST00000395548	0	AP3S1
11	66438063	66438986	924	siNC_vs_siSMYD3_Peak3175	28.7732	3.63377	2.98519	Promoter (<=1kb)	11	66435075	66438848	3774	2	ENSG00000174547	ENST00000310999	0	MRPL11
17	38752771	38753638	868	siNC_vs_siSMYD3_Peak7343	24.3128	3.63302	2.74247	Promoter (<=1kb)	17	38752773	38764225	11453	1	ENSG00000277791	ENST00000620309	0	PSMB3
13	21060178	21061561	1384	siNC_vs_siSMYD3_Peak4607	21.4034	3.63176	2.5591	Promoter (<=1kb)	13	20973036	21061586	88551	2	ENSG00000150457	ENST00000382592	25	LATS2
12	95072653	95073606	954	siNC_vs_siSMYD3_Peak4270	21.2932	3.63123	2.55186	Promoter (<=1kb)	12	95021893	95073569	51677	2	ENSG00000120798	ENST00000552861	0	NR2C1
5	180494423	180495546	1124	siNC_vs_siSMYD3_Peak14151	21.5391	3.63016	2.56886	Promoter (<=1kb)	5	180494433	180578347	83915	1	ENSG00000113300	ENST00000393356	0	CNOT6
7	7182653	7184182	1530	siNC_vs_siSMYD3_Peak15450	21.4744	3.6298	2.56466	Promoter (<=1kb)	7	7182630	7235297	52668	1	ENSG00000106392	ENST00000476068	23	C1GALT1
20	44521044	44522062	1019	siNC_vs_siSMYD3_Peak10818	24.7688	3.62967	2.77061	Promoter (<=1kb)	20	44513893	44522054	8162	2	ENSG00000132824	ENST00000468234	0	SERINC3
4	54063330	54064547	1218	siNC_vs_siSMYD3_Peak12785	19.7757	3.62871	2.4462	Promoter (<=1kb)	4	54009825	54064300	54476	2	ENSG00000109220	ENST00000512964	0	CHIC2
11	95089700	95090625	926	siNC_vs_siSMYD3_Peak3419	22.6037	3.62717	2.63964	Promoter (<=1kb)	11	95089846	95132645	42800	1	ENSG00000149218	ENST00000278505	0	ENDOD1
11	747464	748920	1457	siNC_vs_siSMYD3_Peak2621	20.1334	3.62662	2.47289	Promoter (<=1kb)	11	747464	760965	13502	1	ENSG00000177156	ENST00000530119	0	TALDO1
7	27739434	27740744	1311	siNC_vs_siSMYD3_Peak15590	22.5559	3.62495	2.63747	Promoter (<=1kb)	7	27739602	27765864	26263	1	ENSG00000106052	ENST00000422800	0	TAX1BP1
1	16643851	16644982	1132	siNC_vs_siSMYD3_Peak232	25.0024	3.62473	2.78612	Promoter (<=1kb)	1	16618273	16644686	26414	2	ENSG00000215908	ENST00000639456	0	CROCCP2
2	3575353	3576422	1070	siNC_vs_siSMYD3_Peak9258	26.5363	3.62213	2.87306	Promoter (<=1kb)	2	3575358	3580901	5544	1	ENSG00000171863	ENST00000406376	0	RPS7
7	44200938	44202095	1158	siNC_vs_siSMYD3_Peak15687	20.2574	3.62202	2.48359	Promoter (<=1kb)	7	44200968	44212889	11922	1	ENSG00000106636	ENST00000496112	0	YKT6
3	100399702	100401473	1772	siNC_vs_siSMYD3_Peak12024	22.8904	3.61846	2.66129	Promoter (<=1kb)	3	100363431	100401089	37659	2	ENSG00000154174	ENST00000284320	0	TOMM70
2	88626393	88627480	1088	siNC_vs_siSMYD3_Peak9764	22.2703	3.6165	2.62245	Promoter (<=1kb)	2	88556741	88627464	70724	2	ENSG00000172071	ENST00000303236	0	EIF2AK3
8	131903929	131904956	1028	siNC_vs_siSMYD3_Peak16836	22.4313	3.61625	2.63295	Promoter (<=1kb)	8	131904093	132013642	109550	1	ENSG00000132294	ENST00000254624	0	EFR3A
11	74397765	74398399	635	siNC_vs_siSMYD3_Peak3306	24.5622	3.61182	2.76564	Promoter (<=1kb)	11	74397746	74398408	663	2	ENSG00000165434	ENST00000622957	9	PGM2L1
16	2223637	2224418	782	siNC_vs_siSMYD3_Peak6226	20.0861	3.61116	2.47566	Promoter (<=1kb)	16	2223716	2232908	9193	1	ENSG00000167967	ENST00000565413	0	E4F1
2	43994784	43995994	1211	siNC_vs_siSMYD3_Peak9470	23.6531	3.61076	2.71166	Promoter (<=1kb)	2	43886224	43995989	109766	2	ENSG00000138095	ENST00000260665	0	LRPPRC
3	196867935	196868799	865	siNC_vs_siSMYD3_Peak12558	27.5809	3.60938	2.93385	Promoter (<=1kb)	3	196867945	196931012	63068	1	ENSG00000119231	ENST00000419026	0	SENP5
11	67056119	67057742	1624	siNC_vs_siSMYD3_Peak3196	22.3976	3.60923	2.63358	Promoter (<=1kb)	11	67056847	67072017	15171	1	ENSG00000173156	ENST00000308831	0	RHOD
1	1374162	1375217	1056	siNC_vs_siSMYD3_Peak34	22.6049	3.60885	2.64703	Promoter (<=1kb)	1	1373730	1375157	1428	2	ENSG00000175756	ENST00000338370	0	AURKAIP1
12	104287025	104290112	3088	siNC_vs_siSMYD3_Peak4327	22.2107	3.60765	2.62212	Promoter (<=1kb)	12	104287032	104289403	2372	1	ENSG00000198431	ENST00000526207	0	TXNRD1
5	134758758	134759608	851	siNC_vs_siSMYD3_Peak13862	21.4936	3.60591	2.57547	Promoter (<=1kb)	5	134758771	134790122	31352	1	ENSG00000145833	ENST00000628477	0	DDX46
9	122904097	122905298	1202	siNC_vs_siSMYD3_Peak17494	20.1325	3.60236	2.48252	Promoter (<=1kb)	9	122847555	122905222	57668	2	ENSG00000056586	ENST00000498479	0	RC3H2
15	82539354	82540434	1081	siNC_vs_siSMYD3_Peak6010	29.6958	3.60028	3.04408	Promoter (<=1kb)	15	82536759	82540131	3373	2	ENSG00000182774	ENST00000561068	0	RPS17
10	110497989	110499996	2008	siNC_vs_siSMYD3_Peak2447	25.0806	3.59993	2.80053	Promoter (<=1kb)	10	110497907	110511533	13627	1	ENSG00000138166	ENST00000369583	82	DUSP5
20	35740474	35742232	1759	siNC_vs_siSMYD3_Peak10748	29.2658	3.59227	3.02625	Promoter (<=1kb)	20	35703611	35742221	38611	2	ENSG00000131051	ENST00000338163	0	RBM39
16	87392388	87393307	920	siNC_vs_siSMYD3_Peak6854	21.5268	3.58978	2.58417	Promoter (<=1kb)	16	87392423	87399504	7082	1	ENSG00000140941	ENST00000564638	0	MAP1LC3B
9	36190992	36192282	1291	siNC_vs_siSMYD3_Peak17131	21.9476	3.5891	2.61237	Promoter (<=1kb)	9	36191165	36212057	20893	1	ENSG00000122705	ENST00000493185	0	CLTA
17	7307644	7308846	1203	siNC_vs_siSMYD3_Peak7038	24.777	3.58886	2.7874	Promoter (<=1kb)	17	7307974	7312455	4482	1	ENSG00000132507	ENST00000419711	0	EIF5A
12	76558794	76559734	941	siNC_vs_siSMYD3_Peak4217	21.2746	3.58662	2.56843	Promoter (<=1kb)	12	76351797	76559535	207739	2	ENSG00000091039	ENST00000393249	0	OSBPL8
7	99325931	99326804	874	siNC_vs_siSMYD3_Peak15913	18.7241	3.5853	2.38473	Promoter (<=1kb)	7	99325927	99366226	40300	1	ENSG00000241685	ENST00000432786	4	ARPC1A
22	31944580	31945871	1292	siNC_vs_siSMYD3_Peak11389	23.6849	3.58503	2.72391	Promoter (<=1kb)	22	31944747	31956604	11858	1	ENSG00000128245	ENST00000479649	0	YWHAH
19	1847335	1848682	1348	siNC_vs_siSMYD3_Peak8254	20.095	3.58263	2.48775	Promoter (<=1kb)	19	1815248	1848483	33236	2	ENSG00000079313	ENST00000170168	0	REXO1
2	101252916	101253929	1014	siNC_vs_siSMYD3_Peak9827	20.632	3.58256	2.52582	Promoter (<=1kb)	2	101252886	101270316	17431	1	ENSG00000158435	ENST00000289382	30	CNOT11
12	76029044	76031511	2468	siNC_vs_siSMYD3_Peak4211	25.5151	3.58237	2.83237	Promoter (<=1kb)	12	76030494	76031378	885	1	ENSG00000257453	ENST00000552367	0	AC011611.3
4	127964134	127965157	1024	siNC_vs_siSMYD3_Peak13088	24.2204	3.58105	2.75777	Promoter (<=1kb)	4	127917825	127965148	47324	2	ENSG00000164073	ENST00000641508	0	MFSD8
3	194485385	194486921	1537	siNC_vs_siSMYD3_Peak12529	20.0536	3.57909	2.4862	Promoter (<=1kb)	3	194459889	194486659	26771	2	ENSG00000133657	ENST00000457986	0	ATP13A3
6	128518618	128520521	1904	siNC_vs_siSMYD3_Peak15098	20.8673	3.5785	2.54382	Promoter (<=1kb)	6	127968977	128520476	551500	2	ENSG00000152894	ENST00000532331	0	PTPRK
9	100351786	100353469	1684	siNC_vs_siSMYD3_Peak17367	22.3488	3.57652	2.64357	Promoter (<=1kb)	9	100302077	100352571	50495	2	ENSG00000136891	ENST00000535814	0	TEX10
1	85258841	85259625	785	siNC_vs_siSMYD3_Peak864	24.0355	3.5739	2.7496	Promoter (<=1kb)	1	85257443	85259633	2191	2	ENSG00000162642	ENST00000344356	8	C1orf52
16	23595382	23596290	909	siNC_vs_siSMYD3_Peak6422	20.1692	3.57358	2.49671	Promoter (<=1kb)	16	23581014	23596277	15264	2	ENSG00000004779	ENST00000562133	0	NDUFAB1
16	3283498	3284822	1325	siNC_vs_siSMYD3_Peak6283	19.0874	3.57348	2.41722	Promoter (<=1kb)	16	3283506	3286884	3379	1	ENSG00000006194	ENST00000573578	0	ZNF263
9	132078853	132079944	1092	siNC_vs_siSMYD3_Peak17669	25.4866	3.57203	2.83492	Promoter (<=1kb)	9	131852928	132079859	226932	2	ENSG00000160563	ENST00000651950	0	MED27
12	1691091	1691986	896	siNC_vs_siSMYD3_Peak3653	24.7941	3.57028	2.79589	Promoter (<=1kb)	12	1691163	1731056	39894	1	ENSG00000006831	ENST00000540974	0	ADIPOR2
9	128882146	128883617	1472	siNC_vs_siSMYD3_Peak17603	24.9296	3.56759	2.80484	Promoter (<=1kb)	9	128882196	128918036	35841	1	ENSG00000136802	ENST00000372599	0	LRRC8A
9	126860730	126861627	898	siNC_vs_siSMYD3_Peak17537	20.3289	3.56697	2.51076	Promoter (<=1kb)	9	126860665	126885878	25214	1	ENSG00000177125	ENST00000319119	65	ZBTB34
20	34824606	34825626	1021	siNC_vs_siSMYD3_Peak10727	20.7314	3.5668	2.53911	Promoter (<=1kb)	20	34714775	34825630	110856	2	ENSG00000198646	ENST00000612493	4	NCOA6
6	4021323	4022082	760	siNC_vs_siSMYD3_Peak14222	17.8422	3.56304	2.32411	Promoter (<=1kb)	6	4021300	4064983	43684	1	ENSG00000112739	ENST00000337659	23	PRPF4B
13	48094199	48095053	855	siNC_vs_siSMYD3_Peak4759	22.8492	3.56219	2.68131	Promoter (<=1kb)	13	48077171	48095068	17898	2	ENSG00000136146	ENST00000417167	15	MED4
4	183099101	183100359	1259	siNC_vs_siSMYD3_Peak13278	19.7178	3.55915	2.4699	Promoter (<=1kb)	4	183099257	183320777	221521	1	ENSG00000151718	ENST00000403733	0	WWC2
3	105867973	105868925	953	siNC_vs_siSMYD3_Peak12044	23.4598	3.55837	2.7209	Promoter (<=1kb)	3	105658283	105868920	210638	2	ENSG00000114423	ENST00000645425	0	CBLB
3	138187333	138188369	1037	siNC_vs_siSMYD3_Peak12246	19.2378	3.55583	2.43569	Promoter (<=1kb)	3	138187342	138246887	59546	1	ENSG00000114098	ENST00000358441	0	ARMC8
7	98106885	98107714	830	siNC_vs_siSMYD3_Peak15903	22.91	3.55573	2.68776	Promoter (<=1kb)	7	98106862	98209638	102777	1	ENSG00000164715	ENST00000297293	23	LMTK2
1	6198309	6199575	1267	siNC_vs_siSMYD3_Peak97	23.1687	3.55543	2.70408	Promoter (<=1kb)	1	6186575	6199563	12989	2	ENSG00000116251	ENST00000480661	0	RPL22
16	3134099	3134856	758	siNC_vs_siSMYD3_Peak6271	23.0603	3.55431	2.69777	Promoter (<=1kb)	16	3128862	3134835	5974	2	ENSG00000263072	ENST00000658602	0	ZNF213-AS1
16	1419954	1420749	796	siNC_vs_siSMYD3_Peak6188	23.1693	3.55346	2.70492	Promoter (<=1kb)	16	1419752	1420747	996	2	ENSG00000174109	ENST00000442039	0	C16orf91
20	35411188	35412011	824	siNC_vs_siSMYD3_Peak10738	22.7503	3.54763	2.68096	Promoter (<=1kb)	20	35302566	35411958	109393	2	ENSG00000101019	ENST00000457259	0	UQCC1
7	26201183	26203442	2260	siNC_vs_siSMYD3_Peak15557	22.7087	3.54543	2.67921	Promoter (<=1kb)	7	26201745	26213607	11863	1	ENSG00000122565	ENST00000396386	0	CBX3
1	179954768	179955752	985	siNC_vs_siSMYD3_Peak1459	22.2922	3.54339	2.65334	Promoter (<=1kb)	1	179954773	179996963	42191	1	ENSG00000135837	ENST00000491495	0	CEP350
2	36355842	36357918	2077	siNC_vs_siSMYD3_Peak9423	20.109	3.54304	2.50478	Promoter (<=1kb)	2	36356443	36464655	108213	1	ENSG00000150938	ENST00000426856	0	CRIM1
9	107283259	107285765	2507	siNC_vs_siSMYD3_Peak17393	24.4737	3.54284	2.78826	Promoter (<=1kb)	9	107283279	107332189	48911	1	ENSG00000119318	ENST00000358015	0	RAD23B
3	99875604	99876561	958	siNC_vs_siSMYD3_Peak12021	18.0533	3.54018	2.35036	Promoter (<=1kb)	3	99830141	99876173	46033	2	ENSG00000168386	ENST00000476723	0	FILIP1L
14	20343568	20344510	943	siNC_vs_siSMYD3_Peak4959	25.0594	3.53934	2.8238	Promoter (<=1kb)	14	20343582	20357905	14324	1	ENSG00000129484	ENST00000429687	0	PARP2
3	150603347	150604288	942	siNC_vs_siSMYD3_Peak12314	22.4769	3.53918	2.66695	Promoter (<=1kb)	3	150603336	150627905	24570	1	ENSG00000198843	ENST00000485923	11	SELENOT
11	65181937	65184051	2115	siNC_vs_siSMYD3_Peak3104	28.9795	3.53695	3.03445	Promoter (<=1kb)	11	65181938	65183543	1606	1	ENSG00000014216	ENST00000534373	0	CAPN1
11	83193792	83195140	1349	siNC_vs_siSMYD3_Peak3366	21.535	3.53579	2.60658	Promoter (<=1kb)	11	83193876	83256099	62224	1	ENSG00000137494	ENST00000260047	0	ANKRD42
1	161117400	161118079	680	siNC_vs_siSMYD3_Peak1336	26.6091	3.53428	2.91243	Promoter (<=1kb)	1	161100556	161118055	17500	2	ENSG00000143256	ENST00000468311	0	PFDN2
2	28751931	28753413	1483	siNC_vs_siSMYD3_Peak9397	21.8148	3.52901	2.62797	Promoter (<=1kb)	2	28752011	28777261	25251	1	ENSG00000213639	ENST00000464273	0	PPP1CB
8	144095121	144096121	1001	siNC_vs_siSMYD3_Peak16914	27.759	3.52881	2.9757	Promoter (<=1kb)	8	144095486	144096515	1030	1	ENSG00000179091	ENST00000528618	0	CYC1
4	41935145	41936480	1336	siNC_vs_siSMYD3_Peak12741	19.4074	3.52845	2.4595	Promoter (<=1kb)	4	41935152	41960041	24890	1	ENSG00000109133	ENST00000325094	0	TMEM33
20	461437	462429	993	siNC_vs_siSMYD3_Peak10520	19.123	3.52772	2.4385	Promoter (<=1kb)	20	435480	462531	27052	2	ENSG00000125875	ENST00000461304	102	TBC1D20
16	25014487	25015368	882	siNC_vs_siSMYD3_Peak6429	19.7273	3.52674	2.48378	Promoter (<=1kb)	16	24919393	25015331	95939	2	ENSG00000140750	ENST00000303665	0	ARHGAP17
3	196431290	196432454	1165	siNC_vs_siSMYD3_Peak12550	19.9089	3.52597	2.49732	Promoter (<=1kb)	3	196347662	196432427	84766	2	ENSG00000163960	ENST00000296328	0	UBXN7
7	55365007	55367300	2294	siNC_vs_siSMYD3_Peak15734	22.0039	3.52163	2.64345	Promoter (<=1kb)	7	55365448	55433742	68295	1	ENSG00000132434	ENST00000254770	0	LANCL2
6	32972255	32975230	2976	siNC_vs_siSMYD3_Peak14631	26.0639	3.5207	2.88812	Promoter (<=1kb)	6	32972730	32981505	8776	1	ENSG00000204256	ENST00000395287	0	BRD2
15	49154766	49155606	841	siNC_vs_siSMYD3_Peak5751	20.6579	3.51973	2.55316	Promoter (<=1kb)	15	49122727	49155599	32873	2	ENSG00000166200	ENST00000388901	0	COPS2
5	34915698	34916990	1293	siNC_vs_siSMYD3_Peak13414	21.6289	3.51932	2.61959	Promoter (<=1kb)	5	34913970	34916769	2800	2	ENSG00000113456	ENST00000628399	0	RAD1
9	130578986	130580470	1485	siNC_vs_siSMYD3_Peak17650	24.3417	3.51895	2.79022	Promoter (<=1kb)	9	130579577	130638352	58776	1	ENSG00000107164	ENST00000319725	0	FUBP3
3	101676404	101677135	732	siNC_vs_siSMYD3_Peak12033	28.4148	3.51734	3.01408	Promoter (<=1kb)	3	101648889	101677132	28244	2	ENSG00000066422	ENST00000312938	0	ZBTB11
17	75667351	75668209	859	siNC_vs_siSMYD3_Peak7821	18.4899	3.51592	2.39476	Promoter (<=1kb)	17	75667351	75672156	4806	1	ENSG00000161526	ENST00000584861	0	SAP30BP
13	41311130	41312543	1414	siNC_vs_siSMYD3_Peak4719	18.7375	3.51578	2.41401	Promoter (<=1kb)	13	41311267	41377030	65764	1	ENSG00000172766	ENST00000379406	0	NAA16
16	67873118	67873931	814	siNC_vs_siSMYD3_Peak6700	23.164	3.51467	2.72042	Promoter (<=1kb)	16	67873372	67880489	7118	1	ENSG00000038358	ENST00000536072	0	EDC4
11	100686987	100688443	1457	siNC_vs_siSMYD3_Peak3435	20.9144	3.5132	2.57364	Promoter (<=1kb)	11	100687288	100993941	306654	1	ENSG00000165895	ENST00000298815	0	ARHGAP42
9	137204812	137206604	1793	siNC_vs_siSMYD3_Peak17782	27.0111	3.51269	2.9429	Promoter (<=1kb)	9	137204082	137205648	1567	2	ENSG00000187713	ENST00000343666	0	TMEM203
11	33159897	33161458	1562	siNC_vs_siSMYD3_Peak2818	20.7591	3.51138	2.56364	Promoter (<=1kb)	11	33134413	33161421	27009	2	ENSG00000176102	ENST00000526480	0	CSTF3
9	133335367	133336237	871	siNC_vs_siSMYD3_Peak17684	21.6366	3.51109	2.62348	Promoter (<=1kb)	9	133328776	133336188	7413	2	ENSG00000148296	ENST00000372022	0	SURF6
19	42216511	42217666	1156	siNC_vs_siSMYD3_Peak8880	22.3178	3.50834	2.66934	Promoter (<=1kb)	19	42198598	42217669	19072	2	ENSG00000160570	ENST00000336034	3	DEDD2
22	17627895	17628788	894	siNC_vs_siSMYD3_Peak11219	27.1995	3.50297	2.95693	Promoter (<=1kb)	22	17592136	17628749	36614	2	ENSG00000131100	ENST00000253413	0	ATP6V1E1
7	23105025	23106998	1974	siNC_vs_siSMYD3_Peak15521	21.7282	3.50013	2.63409	Promoter (<=1kb)	7	23105758	23143901	38144	1	ENSG00000122550	ENST00000479288	0	KLHL7
1	958457	959262	806	siNC_vs_siSMYD3_Peak5	24.1647	3.4973	2.78859	Promoter (<=1kb)	1	944203	959256	15054	2	ENSG00000188976	ENST00000327044	0	NOC2L
1	173714967	173715783	817	siNC_vs_siSMYD3_Peak1421	17.0846	3.49483	2.2894	Promoter (<=1kb)	1	173714981	173786692	71712	1	ENSG00000076321	ENST00000209884	0	KLHL20
15	49045368	49046405	1038	siNC_vs_siSMYD3_Peak5750	17.7594	3.49341	2.34588	Promoter (<=1kb)	15	48988770	49046433	57664	2	ENSG00000138593	ENST00000261847	28	SECISBP2L
2	24359665	24360897	1233	siNC_vs_siSMYD3_Peak9335	19.0014	3.49311	2.44352	Promoter (<=1kb)	2	24202864	24360309	157446	2	ENSG00000198399	ENST00000361999	0	ITSN2
17	39462100	39463611	1512	siNC_vs_siSMYD3_Peak7364	19.7095	3.48985	2.49766	Promoter (<=1kb)	17	39461761	39532477	70717	1	ENSG00000167258	ENST00000430627	339	CDK12
1	10210585	10211497	913	siNC_vs_siSMYD3_Peak160	19.6085	3.48966	2.49032	Promoter (<=1kb)	1	10210805	10308597	97793	1	ENSG00000054523	ENST00000377093	0	KIF1B
1	150321599	150322192	594	siNC_vs_siSMYD3_Peak1150	15.656	3.48481	2.16756	Promoter (<=1kb)	1	150321533	150353233	31701	1	ENSG00000117360	ENST00000324862	66	PRPF3
1	202348763	202349530	768	siNC_vs_siSMYD3_Peak1567	23.5133	3.48473	2.75436	Promoter (<=1kb)	1	202348728	202438242	89515	1	ENSG00000077157	ENST00000476364	35	PPP1R12B
17	21213051	21214160	1110	siNC_vs_siSMYD3_Peak7197	21.6955	3.48217	2.63934	Promoter (<=1kb)	17	21197954	21213921	15968	2	ENSG00000178307	ENST00000584432	0	TMEM11
9	128828974	128829843	870	siNC_vs_siSMYD3_Peak17601	24.398	3.48207	2.80874	Promoter (<=1kb)	9	128819651	128829794	10144	2	ENSG00000198917	ENST00000361256	0	SPOUT1
7	36366541	36367642	1102	siNC_vs_siSMYD3_Peak15644	18.26	3.4801	2.39148	Promoter (<=1kb)	7	36324223	36366913	42691	2	ENSG00000164542	ENST00000338533	0	KIAA0895
15	58771273	58772471	1199	siNC_vs_siSMYD3_Peak5806	18.2756	3.47983	2.39283	Promoter (<=1kb)	15	58771286	58854591	83306	1	ENSG00000128923	ENST00000560289	0	MINDY2
17	81870154	81871145	992	siNC_vs_siSMYD3_Peak7953	21.206	3.47952	2.60751	Promoter (<=1kb)	17	81868340	81870974	2635	2	ENSG00000141522	ENST00000541078	0	ARHGDIA
11	63681524	63683097	1574	siNC_vs_siSMYD3_Peak3030	24.0884	3.47887	2.79165	Promoter (<=1kb)	11	63681539	63714166	32628	1	ENSG00000133318	ENST00000338850	0	RTN3
14	96362344	96363304	961	siNC_vs_siSMYD3_Peak5459	18.5611	3.47832	2.41582	Promoter (<=1kb)	14	96279195	96363341	84147	2	ENSG00000066739	ENST00000359933	37	ATG2B
13	102597064	102597753	690	siNC_vs_siSMYD3_Peak4887	17.7752	3.47509	2.35475	Promoter (<=1kb)	13	102597051	102679117	82067	1	ENSG00000134900	ENST00000651544	13	TPP2
11	65525139	65526040	902	siNC_vs_siSMYD3_Peak3123	30.6771	3.47484	3.14214	Promoter (<=1kb)	11	65525413	65538675	13263	1	ENSG00000142186	ENST00000527009	0	SCYL1
17	51119629	51120750	1122	siNC_vs_siSMYD3_Peak7622	20.0096	3.47426	2.52591	Promoter (<=1kb)	17	50965627	51120734	155108	2	ENSG00000008294	ENST00000505279	0	SPAG9
19	1019704	1021108	1405	siNC_vs_siSMYD3_Peak8221	23.978	3.47298	2.78746	Promoter (<=1kb)	19	1009653	1020851	11199	2	ENSG00000182087	ENST00000586704	0	TMEM259
7	76357437	76358959	1523	siNC_vs_siSMYD3_Peak15827	22.7055	3.47217	2.70913	Promoter (<=1kb)	7	76326799	76358991	32193	2	ENSG00000170027	ENST00000307630	32	YWHAG
16	2513905	2515677	1773	siNC_vs_siSMYD3_Peak6236	25.3572	3.46949	2.8696	Promoter (<=1kb)	16	2513952	2520218	6267	1	ENSG00000185883	ENST00000330398	0	ATP6V0C
6	41921521	41922410	890	siNC_vs_siSMYD3_Peak14748	17.8799	3.46764	2.36632	Promoter (<=1kb)	6	41921530	41927644	6115	1	ENSG00000112578	ENST00000494032	0	BYSL
12	95216713	95217435	723	siNC_vs_siSMYD3_Peak4271	17.1719	3.46763	2.30803	Promoter (<=1kb)	12	95092828	95217379	124552	2	ENSG00000180263	ENST00000549499	0	FGD6
12	96194921	96195623	703	siNC_vs_siSMYD3_Peak4282	17.6568	3.46755	2.34823	Promoter (<=1kb)	12	96194614	96247211	52598	1	ENSG00000111145	ENST00000547860	307	ELK3
5	6632180	6633046	867	siNC_vs_siSMYD3_Peak13356	19.223	3.46686	2.47113	Promoter (<=1kb)	5	6599239	6633044	33806	2	ENSG00000037474	ENST00000264670	0	NSUN2
9	100098100	100099060	961	siNC_vs_siSMYD3_Peak17364	23.8945	3.46647	2.78514	Promoter (<=1kb)	9	99979185	100099000	119816	2	ENSG00000023318	ENST00000262455	0	ERP44
16	4846363	4847253	891	siNC_vs_siSMYD3_Peak6323	20.1945	3.46573	2.54273	Promoter (<=1kb)	16	4846665	4859129	12465	1	ENSG00000118900	ENST00000592120	0	UBN1
20	20017318	20018227	910	siNC_vs_siSMYD3_Peak10638	21.307	3.46417	2.62074	Promoter (<=1kb)	20	20017348	20033629	16282	1	ENSG00000173418	ENST00000463154	0	NAA20
8	73877920	73878842	923	siNC_vs_siSMYD3_Peak16604	22.2627	3.46373	2.68423	Promoter (<=1kb)	8	73793824	73878854	85031	2	ENSG00000104343	ENST00000519277	12	UBE2W
17	42998470	42999788	1319	siNC_vs_siSMYD3_Peak7443	22.9769	3.46152	2.73071	Promoter (<=1kb)	17	42998471	43002959	4489	1	ENSG00000131469	ENST00000589913	0	RPL27
11	75399551	75401680	2130	siNC_vs_siSMYD3_Peak3314	29.2405	3.45997	3.07913	Promoter (<=1kb)	11	75399557	75405692	6136	1	ENSG00000149273	ENST00000526248	0	RPS3
2	74834147	74835441	1295	siNC_vs_siSMYD3_Peak9707	21.9096	3.45871	2.66326	Promoter (<=1kb)	2	74835170	74893359	58190	1	ENSG00000159399	ENST00000409174	0	HK2
11	65615724	65617148	1425	siNC_vs_siSMYD3_Peak3132	24.3441	3.45654	2.81617	Promoter (<=1kb)	11	65615773	65637439	21667	1	ENSG00000197136	ENST00000355703	0	PCNX3
19	3185956	3186860	905	siNC_vs_siSMYD3_Peak8305	23.2766	3.45515	2.75206	Promoter (<=1kb)	19	3185936	3206176	20241	1	ENSG00000125912	ENST00000588428	20	NCLN
16	4847533	4848556	1024	siNC_vs_siSMYD3_Peak6324	18.969	3.45464	2.45703	Promoter (<=1kb)	16	4848380	4880294	31915	1	ENSG00000118900	ENST00000590769	0	UBN1
19	5623155	5624792	1638	siNC_vs_siSMYD3_Peak8362	19.6265	3.45363	2.50662	Promoter (<=1kb)	19	5612520	5624046	11527	2	ENSG00000130254	ENST00000590262	0	SAFB2
11	910072	910736	665	siNC_vs_siSMYD3_Peak2636	21.1201	3.45012	2.6139	Promoter (<=1kb)	11	899353	910791	11439	2	ENSG00000177830	ENST00000528426	55	CHID1
12	110402754	110403655	902	siNC_vs_siSMYD3_Peak4380	21.6697	3.45001	2.65101	Promoter (<=1kb)	12	110386415	110403664	17250	2	ENSG00000196510	ENST00000552170	9	ANAPC7
14	96502446	96503649	1204	siNC_vs_siSMYD3_Peak5464	20.89	3.44673	2.59951	Promoter (<=1kb)	14	96502542	96528002	25461	1	ENSG00000090060	ENST00000556619	0	PAPOLA
1	223712563	223714008	1446	siNC_vs_siSMYD3_Peak1702	22.6134	3.44616	2.71411	Promoter (<=1kb)	1	223712539	223776018	63480	1	ENSG00000162909	ENST00000295006	24	CAPN2
16	71895495	71896464	970	siNC_vs_siSMYD3_Peak6764	25.0439	3.44589	2.86151	Promoter (<=1kb)	16	71895508	71920817	25310	1	ENSG00000182149	ENST00000424485	0	IST1
1	45010395	45011397	1003	siNC_vs_siSMYD3_Peak652	17.9406	3.44556	2.38041	Promoter (<=1kb)	1	45010950	45015504	4555	1	ENSG00000126088	ENST00000652165	0	UROD
7	32941690	32943174	1485	siNC_vs_siSMYD3_Peak15624	19.9772	3.4453	2.53565	Promoter (<=1kb)	7	32916815	32943038	26224	2	ENSG00000205763	ENST00000450133	0	RP9P
16	18788800	18790300	1501	siNC_vs_siSMYD3_Peak6379	25.969	3.44243	2.91529	Promoter (<=1kb)	16	18782968	18789137	6170	2	ENSG00000134419	ENST00000576436	0	RPS15A
22	42519379	42519784	406	siNC_vs_siSMYD3_Peak11536	21.9536	3.442	2.67314	Promoter (<=1kb)	22	42514677	42519794	5118	2	ENSG00000189306	ENST00000416699	10	RRP7A
11	2400813	2401702	890	siNC_vs_siSMYD3_Peak2647	21.6986	3.44163	2.65644	Promoter (<=1kb)	11	2401018	2402964	1947	1	ENSG00000184281	ENST00000485682	0	TSSC4
17	75153639	75154476	838	siNC_vs_siSMYD3_Peak7806	26.4508	3.44036	2.94268	Promoter (<=1kb)	17	75135248	75154243	18996	2	ENSG00000189159	ENST00000476258	0	JPT1
7	19115740	19117417	1678	siNC_vs_siSMYD3_Peak15490	25.2223	3.4387	2.87476	Promoter (<=1kb)	7	19020991	19116924	95934	2	ENSG00000122691	ENST00000443687	0	TWIST1
7	151232460	151233691	1232	siNC_vs_siSMYD3_Peak16248	21.3383	3.43579	2.63473	Promoter (<=1kb)	7	151232489	151235269	2781	1	ENSG00000033100	ENST00000482173	0	CHPF2
11	65569092	65571341	2250	siNC_vs_siSMYD3_Peak3127	23.2684	3.43504	2.75997	Promoter (<=1kb)	11	65570460	65571888	1429	1	ENSG00000173465	ENST00000531405	0	ZNRD2
10	69180215	69181204	990	siNC_vs_siSMYD3_Peak2137	19.712	3.43346	2.52134	Promoter (<=1kb)	10	69180234	69209093	28860	1	ENSG00000156502	ENST00000359655	0	SUPV3L1
15	74615824	74616919	1096	siNC_vs_siSMYD3_Peak5941	22.2927	3.43254	2.69922	Promoter (<=1kb)	15	74615836	74627401	11566	1	ENSG00000179335	ENST00000569063	0	CLK3
11	32583810	32585399	1590	siNC_vs_siSMYD3_Peak2811	20.4747	3.43145	2.57695	Promoter (<=1kb)	11	32583831	32606264	22434	1	ENSG00000149100	ENST00000531120	0	EIF3M
1	180632082	180632852	771	siNC_vs_siSMYD3_Peak1464	21.4927	3.43042	2.64739	Promoter (<=1kb)	1	180632032	180886126	254095	1	ENSG00000143324	ENST00000367589	50	XPR1
11	69641160	69643431	2272	siNC_vs_siSMYD3_Peak3260	21.5689	3.42842	2.65333	Promoter (<=1kb)	11	69641165	69644188	3024	1	ENSG00000110092	ENST00000539241	0	CCND1
10	103395622	103396464	843	siNC_vs_siSMYD3_Peak2418	21.1253	3.42644	2.62419	Promoter (<=1kb)	10	103389050	103396074	7025	2	ENSG00000173915	ENST00000369811	0	ATP5MD
19	13774515	13775357	843	siNC_vs_siSMYD3_Peak8548	20.6451	3.4261	2.59116	Promoter (<=1kb)	19	13774518	13778461	3944	1	ENSG00000104979	ENST00000588858	0	C19orf53
6	85641101	85643285	2185	siNC_vs_siSMYD3_Peak14920	21.4109	3.42497	2.64418	Promoter (<=1kb)	6	85607785	85642922	35138	2	ENSG00000135316	ENST00000616122	0	SYNCRIP
8	116755055	116755865	811	siNC_vs_siSMYD3_Peak16768	19.759	3.42471	2.52845	Promoter (<=1kb)	8	116642130	116755823	113694	2	ENSG00000147677	ENST00000521861	0	EIF3H
9	137422288	137423147	860	siNC_vs_siSMYD3_Peak17798	21.2441	3.424	2.63331	Promoter (<=1kb)	9	137366145	137423155	57011	2	ENSG00000187609	ENST00000479452	8	EXD3
21	43789573	43790405	833	siNC_vs_siSMYD3_Peak11170	21.0408	3.4239	2.61948	Promoter (<=1kb)	21	43789577	43793419	3843	1	ENSG00000160214	ENST00000492638	0	RRP1
13	110615558	110616678	1121	siNC_vs_siSMYD3_Peak4915	21.7996	3.42254	2.67116	Promoter (<=1kb)	13	110615591	110639993	24403	1	ENSG00000213995	ENST00000470164	0	NAXD
9	21557871	21559812	1942	siNC_vs_siSMYD3_Peak17045	18.3576	3.42183	2.42354	Promoter (<=1kb)	9	21454287	21559825	105539	2	ENSG00000171889	ENST00000670459	13	MIR31HG
1	9822468	9823911	1444	siNC_vs_siSMYD3_Peak151	20.7701	3.42106	2.60199	Promoter (<=1kb)	1	9729027	9823669	94643	2	ENSG00000171603	ENST00000650348	0	CLSTN1
3	113747137	113748162	1026	siNC_vs_siSMYD3_Peak12080	19.3576	3.42011	2.50078	Promoter (<=1kb)	3	113746872	113747408	537	2	ENSG00000242659	ENST00000492981	0	AC108693.2
9	92324666	92325459	794	siNC_vs_siSMYD3_Peak17278	18.6321	3.41998	2.44574	Promoter (<=1kb)	9	92297358	92325350	27993	2	ENSG00000198000	ENST00000442668	0	NOL8
7	103343860	103344791	932	siNC_vs_siSMYD3_Peak15995	20.1456	3.41962	2.55856	Promoter (<=1kb)	7	103312289	103344767	32479	2	ENSG00000105821	ENST00000379263	0	DNAJC2
1	100038121	100039485	1365	siNC_vs_siSMYD3_Peak949	21.9396	3.41878	2.68198	Promoter (<=1kb)	1	100038095	100083377	45283	1	ENSG00000156875	ENST00000370152	26	MFSD14A
11	35141312	35141637	326	siNC_vs_siSMYD3_Peak2847	12.3825	3.41582	1.858	Promoter (2-3kb)	11	35139306	35223320	84015	1	ENSG00000026508	ENST00000442151	2006	CD44
17	64504714	64505999	1286	siNC_vs_siSMYD3_Peak7724	23.0894	3.4139	2.75773	Promoter (<=1kb)	17	64499914	64505956	6043	2	ENSG00000108654	ENST00000578804	0	DDX5
20	34110347	34112258	1912	siNC_vs_siSMYD3_Peak10715	27.4778	3.41285	3.00922	Promoter (<=1kb)	20	34088309	34112243	23935	2	ENSG00000125977	ENST00000374980	0	EIF2S2
11	27470810	27471925	1116	siNC_vs_siSMYD3_Peak2791	20.6262	3.40945	2.59687	Promoter (<=1kb)	11	27471729	27476221	4493	1	ENSG00000254862	ENST00000525833	0	LGR4-AS1
11	94493963	94494658	696	siNC_vs_siSMYD3_Peak3410	22.5085	3.40819	2.72339	Promoter (<=1kb)	11	94493979	94498112	4134	1	ENSG00000168876	ENST00000540349	0	ANKRD49
17	35141687	35142303	617	siNC_vs_siSMYD3_Peak7291	22.9568	3.40493	2.75322	Promoter (<=1kb)	17	35128730	35142303	13574	2	ENSG00000073536	ENST00000442241	0	NLE1
11	72102238	72103282	1045	siNC_vs_siSMYD3_Peak3278	31.509	3.40484	3.2101	Promoter (<=1kb)	11	72085895	72103246	17352	2	ENSG00000149357	ENST00000545249	0	LAMTOR1
7	30593827	30597014	3188	siNC_vs_siSMYD3_Peak15612	21.2506	3.4039	2.64224	Promoter (<=1kb)	7	30594838	30595841	1004	1	ENSG00000106105	ENST00000627489	0	GARS1
17	17235798	17237274	1477	siNC_vs_siSMYD3_Peak7144	20.3719	3.40274	2.58181	Promoter (<=1kb)	17	17212212	17237168	24957	2	ENSG00000154803	ENST00000285071	0	FLCN
19	13152086	13154879	2794	siNC_vs_siSMYD3_Peak8541	25.2283	3.40229	2.89046	Promoter (<=1kb)	19	13153071	13153712	642	2	ENSG00000267598	ENST00000586483	0	AC011446.2
20	44208613	44210770	2158	siNC_vs_siSMYD3_Peak10813	23.7529	3.40118	2.804	Promoter (<=1kb)	20	44196496	44210076	13581	2	ENSG00000132823	ENST00000372970	0	OSER1
20	1118667	1119728	1062	siNC_vs_siSMYD3_Peak10528	22.1204	3.40048	2.70157	Promoter (<=1kb)	20	1118610	1135306	16697	1	ENSG00000125818	ENST00000478004	57	PSMF1
9	124414333	124415454	1122	siNC_vs_siSMYD3_Peak17505	25.2324	3.39926	2.89199	Promoter (<=1kb)	9	124353465	124415442	61978	2	ENSG00000136930	ENST00000259457	0	PSMB7
4	82373247	82374047	801	siNC_vs_siSMYD3_Peak12892	26.1537	3.3975	2.94447	Promoter (<=1kb)	4	82352498	82373991	21494	2	ENSG00000138668	ENST00000313899	0	HNRNPD
1	231338085	231339085	1001	siNC_vs_siSMYD3_Peak1782	21.1303	3.39741	2.63681	Promoter (<=1kb)	1	231338256	231352521	14266	1	ENSG00000010072	ENST00000008440	0	SPRTN
16	50025169	50026071	903	siNC_vs_siSMYD3_Peak6576	18.5097	3.39634	2.44623	Promoter (<=1kb)	16	50025206	50037087	11882	1	ENSG00000205423	ENST00000427478	0	CNEP1R1
5	146447321	146448534	1214	siNC_vs_siSMYD3_Peak13970	22.9466	3.39625	2.75626	Promoter (<=1kb)	5	146447332	146511023	63692	1	ENSG00000113649	ENST00000394421	0	TCERG1
2	28894676	28895921	1246	siNC_vs_siSMYD3_Peak9400	22.2343	3.39566	2.71102	Promoter (<=1kb)	2	28895086	28902104	7019	1	ENSG00000163811	ENST00000434238	0	WDR43
1	28232114	28233012	899	siNC_vs_siSMYD3_Peak410	23.0597	3.39455	2.76408	Promoter (<=1kb)	1	28210160	28233004	22845	2	ENSG00000126698	ENST00000482674	0	DNAJC8
15	75578085	75579279	1195	siNC_vs_siSMYD3_Peak5963	16.9978	3.39373	2.3244	Promoter (<=1kb)	15	75467127	75579289	112163	2	ENSG00000169410	ENST00000306726	10	PTPN9
9	100427483	100428119	637	siNC_vs_siSMYD3_Peak17369	19.273	3.39129	2.50667	Promoter (<=1kb)	9	100427437	100450681	23245	1	ENSG00000066697	ENST00000374886	46	MSANTD3
20	58389185	58390321	1137	siNC_vs_siSMYD3_Peak10936	21.5337	3.39123	2.66672	Promoter (<=1kb)	20	58389229	58451101	61873	1	ENSG00000124164	ENST00000475243	0	VAPB
14	31206641	31207635	995	siNC_vs_siSMYD3_Peak5063	20.1038	3.38978	2.5682	Promoter (<=1kb)	14	31100118	31207317	107200	2	ENSG00000092148	ENST00000611816	0	HECTD1
9	132405961	132406822	862	siNC_vs_siSMYD3_Peak17674	26.3894	3.38783	2.96152	Promoter (<=1kb)	9	132375548	132406840	31293	2	ENSG00000125482	ENST00000334270	18	TTF1
14	50531389	50532528	1140	siNC_vs_siSMYD3_Peak5149	17.4949	3.38779	2.36851	Promoter (<=1kb)	14	50464078	50532087	68010	2	ENSG00000012983	ENST00000554091	0	MAP4K5
17	4142087	4143005	919	siNC_vs_siSMYD3_Peak6981	19.8643	3.38704	2.55208	Promoter (<=1kb)	17	4075952	4143020	67069	2	ENSG00000074755	ENST00000574474	15	ZZEF1
16	24539658	24541962	2305	siNC_vs_siSMYD3_Peak6426	18.5919	3.38655	2.45678	Promoter (<=1kb)	16	24540496	24549401	8906	1	ENSG00000122257	ENST00000452655	0	RBBP6
9	111896837	111900377	3541	siNC_vs_siSMYD3_Peak17422	20.2429	3.38582	2.57984	Promoter (<=1kb)	9	111897177	111914993	17817	1	ENSG00000148154	ENST00000489355	0	UGCG
6	34424864	34426073	1210	siNC_vs_siSMYD3_Peak14673	25.4869	3.38464	2.91268	Promoter (<=1kb)	6	34417454	34425580	8127	2	ENSG00000124614	ENST00000464218	0	RPS10
9	129834476	129836223	1748	siNC_vs_siSMYD3_Peak17640	21.8463	3.38425	2.69048	Promoter (<=1kb)	9	129827290	129835275	7986	2	ENSG00000136819	ENST00000372447	0	C9orf78
14	55411024	55411987	964	siNC_vs_siSMYD3_Peak5193	19.9382	3.38412	2.55868	Promoter (<=1kb)	14	55366391	55411830	45440	2	ENSG00000126775	ENST00000247178	0	ATG14
19	16471031	16471908	878	siNC_vs_siSMYD3_Peak8603	20.4257	3.38366	2.59373	Promoter (<=1kb)	19	16440653	16471943	31291	2	ENSG00000127527	ENST00000602151	35	EPS15L1
11	34105160	34106503	1344	siNC_vs_siSMYD3_Peak2826	18.0491	3.38207	2.41594	Promoter (<=1kb)	11	34105617	34108323	2707	1	ENSG00000135372	ENST00000532503	0	NAT10
12	120534365	120535756	1392	siNC_vs_siSMYD3_Peak4455	17.8799	3.38163	2.40255	Promoter (<=1kb)	12	120534588	120557596	23009	1	ENSG00000022840	ENST00000538796	0	RNF10
1	92832085	92833648	1564	siNC_vs_siSMYD3_Peak910	23.2779	3.3814	2.78327	Promoter (<=1kb)	1	92832086	92835293	3208	1	ENSG00000122406	ENST00000646852	0	RPL5
4	36243413	36244468	1056	siNC_vs_siSMYD3_Peak12702	18.3287	3.37827	2.43975	Promoter (<=1kb)	4	36160112	36243862	83751	2	ENSG00000047365	ENST00000508066	0	ARAP2
10	75210701	75211921	1221	siNC_vs_siSMYD3_Peak2201	21.9555	3.37768	2.70048	Promoter (<=1kb)	10	75210751	75231448	20698	1	ENSG00000165637	ENST00000332211	0	VDAC2
6	117601613	117602521	909	siNC_vs_siSMYD3_Peak15058	19.6766	3.37743	2.54248	Promoter (<=1kb)	6	117560269	117602511	42243	2	ENSG00000047932	ENST00000368498	0	GOPC
1	37553498	37554263	766	siNC_vs_siSMYD3_Peak537	26.5229	3.37729	2.9733	Promoter (<=1kb)	1	37538008	37554248	16241	2	ENSG00000163877	ENST00000468040	0	SNIP1
14	103334811	103335632	822	siNC_vs_siSMYD3_Peak5523	23.2666	3.37697	2.78446	Promoter (<=1kb)	14	103334861	103342640	7780	1	ENSG00000100664	ENST00000392715	0	EIF5
10	109922620	109923398	779	siNC_vs_siSMYD3_Peak2437	18.1346	3.37602	2.42535	Promoter (<=1kb)	10	109886266	109923431	37166	2	ENSG00000108039	ENST00000490740	33	XPNPEP1
3	155743550	155745938	2389	siNC_vs_siSMYD3_Peak12330	26.3623	3.3745	2.96573	Promoter (<=1kb)	3	155479881	155745067	265187	2	ENSG00000114805	ENST00000460012	0	PLCH1
3	101574234	101575322	1089	siNC_vs_siSMYD3_Peak12031	22.8251	3.37168	2.75908	Promoter (<=1kb)	3	101574841	101592776	17936	1	ENSG00000081154	ENST00000470490	0	PCNP
12	62466804	62467806	1003	siNC_vs_siSMYD3_Peak4142	20.9032	3.37134	2.63233	Promoter (<=1kb)	12	62466817	62597583	130767	1	ENSG00000061987	ENST00000641654	0	MON2
12	48851513	48852151	639	siNC_vs_siSMYD3_Peak3923	22.6126	3.37067	2.74602	Promoter (<=1kb)	12	48834458	48852141	17684	2	ENSG00000174243	ENST00000547135	0	DDX23
1	6601414	6602761	1348	siNC_vs_siSMYD3_Peak115	23.8467	3.36674	2.82437	Promoter (<=1kb)	1	6590724	6602869	12146	2	ENSG00000162413	ENST00000377658	108	KLHL21
14	52707277	52708096	820	siNC_vs_siSMYD3_Peak5167	21.4148	3.36624	2.6694	Promoter (<=1kb)	14	52707287	52709607	2321	1	ENSG00000100519	ENST00000557517	0	PSMC6
2	127525422	127526457	1036	siNC_vs_siSMYD3_Peak9940	24.5877	3.36547	2.86906	Promoter (<=1kb)	2	127505555	127526440	20886	2	ENSG00000163166	ENST00000436740	0	IWS1
8	97644218	97645816	1599	siNC_vs_siSMYD3_Peak16696	21.932	3.36425	2.70468	Promoter (<=1kb)	8	97644546	97725243	80698	1	ENSG00000147649	ENST00000519934	0	MTDH
12	95474192	95475266	1075	siNC_vs_siSMYD3_Peak4275	24.0049	3.36171	2.83606	Promoter (<=1kb)	12	95474162	95514326	40165	1	ENSG00000111142	ENST00000551840	30	METAP2
2	232697332	232698473	1142	siNC_vs_siSMYD3_Peak10432	22.7491	3.36047	2.75907	Promoter (<=1kb)	2	232697333	232816993	119661	1	ENSG00000204120	ENST00000423659	0	GIGYF2
9	69173871	69174879	1009	siNC_vs_siSMYD3_Peak17169	19.7159	3.35789	2.55374	Promoter (<=1kb)	9	69174277	69255201	80925	1	ENSG00000119139	ENST00000348208	0	TJP2
8	63168594	63169632	1039	siNC_vs_siSMYD3_Peak16552	18.6435	3.35782	2.47308	Promoter (<=1kb)	8	63168621	63175700	7080	1	ENSG00000185728	ENST00000519428	0	YTHDF3
9	112750817	112751804	988	siNC_vs_siSMYD3_Peak17433	23.826	3.35766	2.82701	Promoter (<=1kb)	9	112750760	112874987	124228	1	ENSG00000148158	ENST00000374232	57	SNX30
9	131125579	131126538	960	siNC_vs_siSMYD3_Peak17661	28.2778	3.35736	3.07427	Promoter (<=1kb)	9	131125586	131234663	109078	1	ENSG00000126883	ENST00000359428	0	NUP214
1	235326333	235328126	1794	siNC_vs_siSMYD3_Peak1808	19.7559	3.35697	2.55705	Promoter (<=1kb)	1	235166895	235327487	160593	2	ENSG00000054267	ENST00000366603	0	ARID4B
7	44581279	44582255	977	siNC_vs_siSMYD3_Peak15690	30.7362	3.35675	3.1948	Promoter (<=1kb)	7	44577894	44582231	4338	2	ENSG00000158604	ENST00000457408	0	TMED4
15	64355176	64356104	929	siNC_vs_siSMYD3_Peak5846	19.1779	3.35493	2.51509	Promoter (<=1kb)	15	64171134	64356071	184938	2	ENSG00000169118	ENST00000634654	0	CSNK1G1
10	97640723	97642094	1372	siNC_vs_siSMYD3_Peak2336	20.7456	3.351	2.63014	Promoter (<=1kb)	10	97640686	97676434	35749	1	ENSG00000155252	ENST00000370631	37	PI4K2A
1	151198613	151200179	1567	siNC_vs_siSMYD3_Peak1173	20.6499	3.35057	2.62366	Promoter (<=1kb)	1	151198725	151227361	28637	1	ENSG00000143398	ENST00000454769	0	PIP5K1A
3	128649452	128650815	1364	siNC_vs_siSMYD3_Peak12182	19.0387	3.35039	2.50653	Promoter (<=1kb)	3	128641046	128650816	9771	2	ENSG00000163902	ENST00000497415	1	RPN1
20	45791843	45792949	1107	siNC_vs_siSMYD3_Peak10834	23.5891	3.34761	2.81692	Promoter (<=1kb)	20	45791954	45811418	19465	1	ENSG00000101457	ENST00000372622	0	DNTTIP1
7	4774742	4776486	1745	siNC_vs_siSMYD3_Peak15412	26.7535	3.34703	2.99878	Promoter (<=1kb)	7	4775615	4791714	16100	1	ENSG00000242802	ENST00000647984	0	AP5Z1
19	39971192	39971960	769	siNC_vs_siSMYD3_Peak8832	20.462	3.34559	2.61261	Promoter (<=1kb)	19	39971192	39980061	8870	1	ENSG00000013275	ENST00000596386	0	PSMC4
8	144291609	144292561	953	siNC_vs_siSMYD3_Peak16921	21.6092	3.34522	2.69147	Promoter (<=1kb)	8	144291605	144309594	17990	1	ENSG00000185122	ENST00000528988	4	HSF1
9	76393596	76394371	776	siNC_vs_siSMYD3_Peak17204	21.0058	3.34493	2.65074	Promoter (<=1kb)	9	76385546	76394132	8587	2	ENSG00000135002	ENST00000490113	0	RFK
11	64777934	64778542	609	siNC_vs_siSMYD3_Peak3079	23.776	3.34308	2.83025	Promoter (<=1kb)	11	64764606	64778469	13864	2	ENSG00000168066	ENST00000377387	0	SF1
19	41860274	41861515	1242	siNC_vs_siSMYD3_Peak8874	22.9302	3.34242	2.77828	Promoter (<=1kb)	19	41860278	41869146	8869	1	ENSG00000105372	ENST00000598261	0	RPS19
12	123363582	123364808	1227	siNC_vs_siSMYD3_Peak4512	22.4165	3.34139	2.74604	Promoter (<=1kb)	12	123363868	123365787	1920	1	ENSG00000256092	ENST00000602918	0	SBNO1-AS1
11	76444936	76446215	1280	siNC_vs_siSMYD3_Peak3331	25.2197	3.34001	2.91663	Promoter (<=1kb)	11	76445022	76453931	8910	1	ENSG00000158636	ENST00000533988	0	EMSY
9	120842115	120842962	848	siNC_vs_siSMYD3_Peak17464	24.7155	3.33961	2.88766	Promoter (<=1kb)	9	120816053	120842922	26870	2	ENSG00000095261	ENST00000210313	0	PSMD5
11	76783313	76783841	529	siNC_vs_siSMYD3_Peak3334	23.2481	3.33911	2.79958	Promoter (<=1kb)	11	76783356	76798144	14789	1	ENSG00000182704	ENST00000333090	0	TSKU
12	56723802	56725276	1475	siNC_vs_siSMYD3_Peak4096	21.9095	3.33861	2.71424	Promoter (<=1kb)	12	56712435	56725256	12822	2	ENSG00000196531	ENST00000552540	0	NACA
1	11099066	11099827	762	siNC_vs_siSMYD3_Peak178	18.3369	3.33849	2.45748	Promoter (<=1kb)	1	11099675	11102051	2377	1	ENSG00000230337	ENST00000447600	0	EXOSC10-AS1
19	7628736	7629541	806	siNC_vs_siSMYD3_Peak8405	21.3118	3.33842	2.67442	Promoter (<=1kb)	19	7619525	7629545	10021	2	ENSG00000076924	ENST00000358368	4	XAB2
20	49936417	49938302	1886	siNC_vs_siSMYD3_Peak10876	24.4352	3.33767	2.87205	Promoter (<=1kb)	20	49936407	49952899	16493	1	ENSG00000124226	ENST00000622920	10	RNF114
1	23742978	23744317	1340	siNC_vs_siSMYD3_Peak306	20.0625	3.33706	2.58785	Promoter (<=1kb)	1	23743155	23762059	18905	1	ENSG00000011007	ENST00000418390	0	ELOA
1	150576688	150579534	2847	siNC_vs_siSMYD3_Peak1157	25.4155	3.33671	2.92921	Promoter (<=1kb)	1	150576927	150578777	1851	2	ENSG00000143384	ENST00000464132	0	MCL1
20	35698619	35700364	1746	siNC_vs_siSMYD3_Peak10747	25.0615	3.3359	2.90933	Promoter (<=1kb)	20	35699272	35700984	1713	1	ENSG00000125995	ENST00000374078	0	ROMO1
17	76452170	76453194	1025	siNC_vs_siSMYD3_Peak7845	16.1726	3.33573	2.27748	Promoter (<=1kb)	17	76389456	76453152	63697	2	ENSG00000175931	ENST00000319380	0	UBE2O
2	84905682	84907035	1354	siNC_vs_siSMYD3_Peak9723	27.2891	3.33466	3.03271	Promoter (<=1kb)	2	84870589	84907008	36420	2	ENSG00000186854	ENST00000474298	0	TRABD2A
11	68312428	68314053	1626	siNC_vs_siSMYD3_Peak3243	20.7046	3.33237	2.63533	Promoter (<=1kb)	11	68312591	68449275	136685	1	ENSG00000162337	ENST00000294304	0	LRP5
16	1351078	1352609	1532	siNC_vs_siSMYD3_Peak6185	20.7804	3.33168	2.64091	Promoter (<=1kb)	16	1349240	1351878	2639	2	ENSG00000007520	ENST00000007390	0	TSR3
20	35663336	35665250	1915	siNC_vs_siSMYD3_Peak10746	27.6925	3.33149	3.05526	Promoter (<=1kb)	20	35626031	35664886	38856	2	ENSG00000214078	ENST00000352393	0	CPNE1
9	133030866	133031754	889	siNC_vs_siSMYD3_Peak17681	22.1122	3.33123	2.73071	Promoter (<=1kb)	9	133031004	133058501	27498	1	ENSG00000148308	ENST00000372108	0	GTF3C5
16	30076048	30076940	893	siNC_vs_siSMYD3_Peak6480	23.6229	3.32972	2.82671	Promoter (<=1kb)	16	30076225	30085318	9094	1	ENSG00000149923	ENST00000561610	0	PPP4C
16	67192227	67193268	1042	siNC_vs_siSMYD3_Peak6678	21.9481	3.32951	2.72072	Promoter (<=1kb)	16	67192495	67194825	2331	1	ENSG00000205250	ENST00000564718	0	E2F4
7	32727824	32728968	1145	siNC_vs_siSMYD3_Peak15620	17.0904	3.32869	2.36016	Promoter (<=1kb)	7	32728569	32729011	443	1	ENSG00000237004	ENST00000441407	0	ZNRF2P1
9	112717178	112718084	907	siNC_vs_siSMYD3_Peak17431	17.8387	3.32821	2.42219	Promoter (<=1kb)	9	112687132	112718086	30955	2	ENSG00000148153	ENST00000481146	2	INIP
4	169269907	169270962	1056	siNC_vs_siSMYD3_Peak13240	16.6175	3.3269	2.32046	Promoter (<=1kb)	4	169094259	169270956	176698	2	ENSG00000154447	ENST00000284637	0	SH3RF1
15	60396130	60397949	1820	siNC_vs_siSMYD3_Peak5818	22.9964	3.32662	2.78928	Promoter (<=1kb)	15	60352383	60397338	44956	2	ENSG00000182718	ENST00000560367	0	ANXA2
1	11261854	11262561	708	siNC_vs_siSMYD3_Peak179	22.0457	3.32634	2.72849	Promoter (<=1kb)	1	11106535	11262551	156017	2	ENSG00000198793	ENST00000361445	0	MTOR
5	32312124	32312913	790	siNC_vs_siSMYD3_Peak13399	21.8392	3.3248	2.71558	Promoter (<=1kb)	5	32271833	32312924	41092	2	ENSG00000150712	ENST00000513622	11	MTMR12
16	48608957	48610135	1179	siNC_vs_siSMYD3_Peak6573	21.7872	3.32425	2.71238	Promoter (<=1kb)	16	48538726	48610180	71455	2	ENSG00000102921	ENST00000262384	45	N4BP1
16	1782984	1783785	802	siNC_vs_siSMYD3_Peak6199	19.9793	3.32287	2.58801	Promoter (<=1kb)	16	1782990	1788726	5737	1	ENSG00000095906	ENST00000565987	0	NUBP2
4	48905857	48906932	1076	siNC_vs_siSMYD3_Peak12770	27.0711	3.32163	3.02679	Promoter (<=1kb)	4	48885019	48906774	21756	2	ENSG00000145247	ENST00000508632	0	OCIAD2
21	44940087	44940758	672	siNC_vs_siSMYD3_Peak11190	18.8982	3.31995	2.50901	Promoter (<=1kb)	21	44940029	44976973	36945	1	ENSG00000160256	ENST00000291634	58	FAM207A
8	61713620	61714545	926	siNC_vs_siSMYD3_Peak16548	19.9002	3.31846	2.58419	Promoter (<=1kb)	8	61624537	61714525	89989	2	ENSG00000198363	ENST00000519234	0	ASPH
9	132353917	132354988	1072	siNC_vs_siSMYD3_Peak17673	22.3765	3.31726	2.75392	Promoter (<=1kb)	9	132261356	132354986	93631	2	ENSG00000107290	ENST00000224140	0	SETX
12	45215882	45217509	1628	siNC_vs_siSMYD3_Peak3886	18.2005	3.31679	2.45611	Promoter (<=1kb)	12	45173064	45216006	42943	2	ENSG00000134297	ENST00000256692	0	PLEKHA8P1
7	44043941	44045753	1813	siNC_vs_siSMYD3_Peak15683	23.1917	3.31523	2.80643	Promoter (<=1kb)	7	44044640	44061333	16694	1	ENSG00000136279	ENST00000448521	0	DBNL
4	74158102	74158986	885	siNC_vs_siSMYD3_Peak12841	18.0844	3.31365	2.44825	Promoter (<=1kb)	4	74158108	74183931	25824	1	ENSG00000163738	ENST00000423607	0	MTHFD2L
16	2682549	2683375	827	siNC_vs_siSMYD3_Peak6244	22.9388	3.31287	2.79163	Promoter (<=1kb)	16	2683106	2684764	1659	1	ENSG00000279901	ENST00000623937	0	AC092117.2
16	74605962	74607094	1133	siNC_vs_siSMYD3_Peak6780	18.9697	3.31165	2.51807	Promoter (<=1kb)	16	74503736	74607097	103362	2	ENSG00000090863	ENST00000565260	3	GLG1
3	98732075	98733842	1768	siNC_vs_siSMYD3_Peak12016	18.6486	3.31084	2.4938	Promoter (<=1kb)	3	98732236	98772969	40734	1	ENSG00000064225	ENST00000489112	0	ST3GAL6
17	56912040	56914029	1990	siNC_vs_siSMYD3_Peak7636	24.3171	3.31076	2.87674	Promoter (<=1kb)	17	56891583	56913472	21890	2	ENSG00000121060	ENST00000572021	0	TRIM25
5	133052041	133053422	1382	siNC_vs_siSMYD3_Peak13840	22.1145	3.30966	2.74024	Promoter (<=1kb)	5	133052128	133103949	51822	1	ENSG00000170606	ENST00000617074	0	HSPA4
14	104689653	104690822	1170	siNC_vs_siSMYD3_Peak5542	22.4924	3.30927	2.76485	Promoter (<=1kb)	14	104689621	104704809	15189	1	ENSG00000203485	ENST00000398337	32	INF2
19	572624	573925	1302	siNC_vs_siSMYD3_Peak8210	24.4368	3.30843	2.88484	Promoter (<=1kb)	19	572623	583487	10865	1	ENSG00000172270	ENST00000614867	1	BSG
17	7572858	7574392	1535	siNC_vs_siSMYD3_Peak7061	27.8213	3.30839	3.07199	Promoter (<=1kb)	17	7573235	7577619	4385	1	ENSG00000161960	ENST00000584860	0	EIF4A1
11	85628594	85629495	902	siNC_vs_siSMYD3_Peak3373	16.3345	3.30654	2.30453	Promoter (<=1kb)	11	85628597	85635087	6491	1	ENSG00000171204	ENST00000528361	0	TMEM126B
7	26152162	26153701	1540	siNC_vs_siSMYD3_Peak15554	16.8524	3.30602	2.34979	Promoter (<=1kb)	7	26152198	26187137	34940	1	ENSG00000050344	ENST00000056233	0	NFE2L3
5	132866665	132867417	753	siNC_vs_siSMYD3_Peak13834	22.619	3.3055	2.77459	Promoter (<=1kb)	5	132861184	132866884	5701	2	ENSG00000164404	ENST00000621295	0	GDF9
2	69915086	69916162	1077	siNC_vs_siSMYD3_Peak9635	19.5862	3.30232	2.56829	Promoter (<=1kb)	2	69915109	69938192	23084	1	ENSG00000059728	ENST00000409442	0	MXD1
5	157858304	157859100	797	siNC_vs_siSMYD3_Peak14028	20.1941	3.30178	2.61262	Promoter (<=1kb)	5	157786287	157859133	72847	2	ENSG00000113282	ENST00000530742	33	CLINT1
17	72590712	72592752	2041	siNC_vs_siSMYD3_Peak7775	22.0801	3.30016	2.74213	Promoter (<=1kb)	17	72290476	72592436	301961	2	ENSG00000227036	ENST00000648248	0	LINC00511
9	107488068	107489572	1505	siNC_vs_siSMYD3_Peak17395	28.9495	3.30009	3.13296	Promoter (<=1kb)	9	107484852	107488447	3596	2	ENSG00000136826	ENST00000497048	0	KLF4
11	65572433	65573374	942	siNC_vs_siSMYD3_Peak3128	24.9272	3.2997	2.91731	Promoter (<=1kb)	11	65572462	65574190	1729	1	ENSG00000176973	ENST00000449319	0	FAM89B
2	200862204	200864635	2432	siNC_vs_siSMYD3_Peak10257	23.4755	3.29778	2.83159	Promoter (<=1kb)	2	200853196	200864561	11366	2	ENSG00000013441	ENST00000434813	0	CLK1
11	67606397	67607757	1361	siNC_vs_siSMYD3_Peak3224	23.6795	3.2975	2.8442	Promoter (<=1kb)	11	67606900	67612534	5635	1	ENSG00000167792	ENST00000532303	0	NDUFV1
5	112160901	112161992	1092	siNC_vs_siSMYD3_Peak13739	19.7803	3.29728	2.58472	Promoter (<=1kb)	5	112160934	112162311	1378	1	ENSG00000224032	ENST00000508590	0	EPB41L4A-AS1
5	82277452	82278318	867	siNC_vs_siSMYD3_Peak13649	19.9906	3.297	2.6001	Promoter (<=1kb)	5	82276060	82277951	1892	2	ENSG00000186468	ENST00000504293	0	RPS23
7	140477825	140479361	1537	siNC_vs_siSMYD3_Peak16180	16.5609	3.29686	2.32862	Promoter (<=1kb)	7	140453047	140479336	26290	2	ENSG00000133606	ENST00000475010	0	MKRN1
9	134136183	134137259	1077	siNC_vs_siSMYD3_Peak17705	24.2051	3.29408	2.87736	Promoter (<=1kb)	9	134136088	134159968	23881	1	ENSG00000196363	ENST00000358625	95	WDR5
3	113745314	113746621	1308	siNC_vs_siSMYD3_Peak12079	20.0207	3.29234	2.6043	Promoter (<=1kb)	3	113716458	113746249	29792	2	ENSG00000121579	ENST00000240922	0	NAA50
2	32357200	32357947	748	siNC_vs_siSMYD3_Peak9416	22.5516	3.29165	2.77635	Promoter (<=1kb)	2	32357325	32524908	167584	1	ENSG00000115760	ENST00000648282	0	BIRC6
19	10928842	10929798	957	siNC_vs_siSMYD3_Peak8480	21.9508	3.29021	2.73802	Promoter (<=1kb)	19	10929621	10933515	3895	1	ENSG00000142444	ENST00000588807	0	TIMM29
19	5718610	5720107	1498	siNC_vs_siSMYD3_Peak8365	21.4449	3.28854	2.70511	Promoter (<=1kb)	19	5691834	5719804	27971	2	ENSG00000196365	ENST00000587552	0	LONP1
3	184299272	184300199	928	siNC_vs_siSMYD3_Peak12464	21.4352	3.28826	2.70459	Promoter (<=1kb)	3	184299904	184302775	2872	1	ENSG00000175166	ENST00000445558	0	PSMD2
16	74296814	74297926	1113	siNC_vs_siSMYD3_Peak6778	24.4689	3.28769	2.8958	Promoter (<=1kb)	16	74296814	74306288	9475	1	ENSG00000103035	ENST00000219313	0	PSMD7
11	118922306	118925982	3677	siNC_vs_siSMYD3_Peak3534	21.5058	3.28758	2.70962	Promoter (<=1kb)	11	118925164	118958554	33391	1	ENSG00000110375	ENST00000534788	0	UPK2
15	42548010	42549408	1399	siNC_vs_siSMYD3_Peak5690	18.1079	3.28745	2.46157	Promoter (<=1kb)	15	42548828	42566636	17809	1	ENSG00000137814	ENST00000567640	0	HAUS2
14	60092040	60093232	1193	siNC_vs_siSMYD3_Peak5218	16.4143	3.28553	2.32076	Promoter (<=1kb)	14	60092186	60114980	22795	1	ENSG00000126773	ENST00000555569	0	PCNX4
19	1884509	1885410	902	siNC_vs_siSMYD3_Peak8260	20.2394	3.28469	2.62334	Promoter (<=1kb)	19	1876976	1885433	8458	2	ENSG00000129968	ENST00000250974	23	ABHD17A
20	41028794	41030614	1821	siNC_vs_siSMYD3_Peak10795	24.8028	3.28443	2.91679	Promoter (<=1kb)	20	41028822	41124487	95666	1	ENSG00000198900	ENST00000361337	0	TOP1
9	136807072	136809141	2070	siNC_vs_siSMYD3_Peak17756	21.6443	3.2843	2.72033	Promoter (<=1kb)	9	136807943	136834340	26398	1	ENSG00000196642	ENST00000371671	0	RABL6
5	39072998	39074401	1404	siNC_vs_siSMYD3_Peak13436	18.6551	3.28304	2.50647	Promoter (<=1kb)	5	38937920	39074399	136480	2	ENSG00000164327	ENST00000357387	0	RICTOR
5	6377591	6378547	957	siNC_vs_siSMYD3_Peak13355	19.9403	3.28007	2.60389	Promoter (<=1kb)	5	6371874	6378547	6674	2	ENSG00000133398	ENST00000255764	0	MED10
17	76734820	76737295	2476	siNC_vs_siSMYD3_Peak7855	24.065	3.27989	2.87522	Promoter (<=1kb)	17	76735865	76778817	42953	1	ENSG00000092931	ENST00000586622	0	MFSD11
11	3796415	3797514	1100	siNC_vs_siSMYD3_Peak2661	25.2464	3.27978	2.9444	Promoter (<=1kb)	11	3675799	3797458	121660	2	ENSG00000110713	ENST00000355260	0	NUP98
15	44537213	44538209	997	siNC_vs_siSMYD3_Peak5720	20.2797	3.27807	2.62911	Promoter (<=1kb)	15	44537183	44561447	24265	1	ENSG00000104131	ENST00000535391	30	EIF3J
17	80544836	80545781	946	siNC_vs_siSMYD3_Peak7916	22.6155	3.27789	2.78648	Promoter (<=1kb)	17	80544838	80966368	421531	1	ENSG00000141564	ENST00000306801	0	RPTOR
15	67065587	67069173	3587	siNC_vs_siSMYD3_Peak5877	23.6053	3.27778	2.84832	Promoter (<=1kb)	15	67065602	67195169	129568	1	ENSG00000166949	ENST00000327367	0	SMAD3
1	181088780	181091507	2728	siNC_vs_siSMYD3_Peak1470	23.3474	3.27718	2.83274	Promoter (<=1kb)	1	181088700	181092900	4201	1	ENSG00000162783	ENST00000367577	80	IER5
7	116210588	116211446	859	siNC_vs_siSMYD3_Peak16044	22.9339	3.27687	2.80709	Promoter (<=1kb)	7	116210561	116249806	39246	1	ENSG00000135269	ENST00000496871	27	TES
5	179732892	179734280	1389	siNC_vs_siSMYD3_Peak14138	20.9418	3.27653	2.67615	Promoter (<=1kb)	5	179732822	179777283	44462	1	ENSG00000161021	ENST00000292599	70	MAML1
6	135053994	135054828	835	siNC_vs_siSMYD3_Peak15128	20.0858	3.27618	2.61608	Promoter (<=1kb)	6	134960378	135054822	94445	2	ENSG00000112339	ENST00000367837	0	HBS1L
14	69767165	69768566	1402	siNC_vs_siSMYD3_Peak5296	25.2428	3.27605	2.94584	Promoter (<=1kb)	14	69767172	69771642	4471	1	ENSG00000100650	ENST00000556184	0	SRSF5
13	19601743	19602653	911	siNC_vs_siSMYD3_Peak4586	15.8403	3.27082	2.27587	Distal Intergenic	13	19587118	19588350	1233	1	ENSG00000225316	ENST00000438640	14625	LINC00350
5	154446173	154447111	939	siNC_vs_siSMYD3_Peak14015	18.6424	3.26917	2.51159	Promoter (<=1kb)	5	154446545	154455968	9424	1	ENSG00000164576	ENST00000523198	0	SAP30L
22	41620024	41620994	971	siNC_vs_siSMYD3_Peak11517	17.2242	3.26895	2.39754	Promoter (<=1kb)	22	41598028	41621043	23016	2	ENSG00000100418	ENST00000263256	49	DESI1
16	87764979	87766628	1650	siNC_vs_siSMYD3_Peak6859	23.6661	3.26863	2.85606	Promoter (<=1kb)	16	87698149	87765972	67824	2	ENSG00000104731	ENST00000567298	0	KLHDC4
12	123601367	123603144	1778	siNC_vs_siSMYD3_Peak4521	16.4071	3.26695	2.32831	Promoter (<=1kb)	12	123602077	123619716	17640	1	ENSG00000111364	ENST00000542286	0	DDX55
7	98281946	98283292	1347	siNC_vs_siSMYD3_Peak15905	18.872	3.26631	2.53051	Promoter (<=1kb)	7	98282383	98307449	25067	1	ENSG00000164713	ENST00000491463	0	BRI3
19	2455586	2456964	1379	siNC_vs_siSMYD3_Peak8280	26.147	3.26524	3.00138	Promoter (<=1kb)	19	2428166	2456959	28794	2	ENSG00000176619	ENST00000325327	0	LMNB2
11	74748859	74750249	1391	siNC_vs_siSMYD3_Peak3309	22.3037	3.26443	2.77238	Promoter (<=1kb)	11	74748849	74842413	93565	1	ENSG00000166439	ENST00000299563	10	RNF169
11	93661613	93662588	976	siNC_vs_siSMYD3_Peak3399	26.0827	3.2644	2.99821	Promoter (<=1kb)	11	93661682	93730358	68677	1	ENSG00000166004	ENST00000325212	0	CEP295
12	110581867	110583280	1414	siNC_vs_siSMYD3_Peak4385	20.6078	3.26244	2.65917	Promoter (<=1kb)	12	110533245	110583318	50074	2	ENSG00000196850	ENST00000354300	38	PPTC7
11	62791153	62792040	888	siNC_vs_siSMYD3_Peak3015	21.5221	3.26159	2.72217	Promoter (<=1kb)	11	62771629	62791743	20115	2	ENSG00000168569	ENST00000527073	0	TMEM223
14	95156327	95157397	1071	siNC_vs_siSMYD3_Peak5452	17.1027	3.26136	2.39068	Promoter (<=1kb)	14	95132611	95157270	24660	2	ENSG00000100697	ENST00000529720	0	DICER1
5	75510376	75511564	1189	siNC_vs_siSMYD3_Peak13606	18.9752	3.26114	2.54066	Promoter (<=1kb)	5	75356352	75511286	154935	2	ENSG00000113163	ENST00000644912	0	CERT1
3	113018521	113019702	1182	siNC_vs_siSMYD3_Peak12070	21.4096	3.2593	2.71562	Promoter (<=1kb)	3	113002444	113019671	17228	2	ENSG00000163608	ENST00000314400	0	NEPRO
7	29988429	29990489	2061	siNC_vs_siSMYD3_Peak15601	24.7289	3.25922	2.9236	Promoter (<=1kb)	7	29920104	29990118	70015	2	ENSG00000136193	ENST00000426154	0	SCRN1
17	39400933	39401610	678	siNC_vs_siSMYD3_Peak7359	20.3174	3.25859	2.6404	Promoter (<=1kb)	17	39260587	39401623	141037	2	ENSG00000108306	ENST00000394294	13	FBXL20
20	35091437	35092784	1348	siNC_vs_siSMYD3_Peak10731	19.397	3.25857	2.57352	Promoter (<=1kb)	20	35002404	35092807	90404	2	ENSG00000100991	ENST00000252015	23	TRPC4AP
6	35468410	35470551	2142	siNC_vs_siSMYD3_Peak14688	25.7835	3.25851	2.98416	Promoter (<=1kb)	6	35468420	35470640	2221	1	ENSG00000198755	ENST00000490335	0	RPL10A
19	17309558	17310534	977	siNC_vs_siSMYD3_Peak8624	22.3469	3.25828	2.77789	Promoter (<=1kb)	19	17301140	17310236	9097	2	ENSG00000127220	ENST00000593489	0	ABHD8
12	27332345	27334122	1778	siNC_vs_siSMYD3_Peak3832	18.7249	3.25766	2.52306	Promoter (<=1kb)	12	27332854	27425289	92436	1	ENSG00000029153	ENST00000544915	0	ARNTL2
10	119892697	119893481	785	siNC_vs_siSMYD3_Peak2509	17.9343	3.25588	2.4616	Promoter (<=1kb)	10	119892730	119944657	51928	1	ENSG00000107651	ENST00000369075	0	SEC23IP
14	20609548	20610101	554	siNC_vs_siSMYD3_Peak4967	28.3656	3.25582	3.12305	Promoter (<=1kb)	14	20584047	20609884	25838	2	ENSG00000173464	ENST00000413502	0	RNASE11
10	130136391	130137519	1129	siNC_vs_siSMYD3_Peak2555	21.2646	3.25566	2.70743	Promoter (<=1kb)	10	130136391	130179672	43282	1	ENSG00000108010	ENST00000331244	0	GLRX3
12	132986420	132987208	789	siNC_vs_siSMYD3_Peak4578	20.0618	3.25483	2.6238	Promoter (<=1kb)	12	132986443	133010216	23774	1	ENSG00000198393	ENST00000540238	0	ZNF26
8	123768479	123769502	1024	siNC_vs_siSMYD3_Peak16807	20.3193	3.25405	2.64255	Promoter (<=1kb)	8	123768646	123814773	46128	1	ENSG00000176853	ENST00000519721	0	FAM91A1
16	85798486	85800630	2145	siNC_vs_siSMYD3_Peak6845	21.6339	3.25381	2.73309	Promoter (<=1kb)	16	85798633	85804992	6360	1	ENSG00000131143	ENST00000565078	0	COX4I1
12	69239614	69240607	994	siNC_vs_siSMYD3_Peak4184	23.3986	3.2531	2.84653	Promoter (<=1kb)	12	69239616	69269939	30324	1	ENSG00000111605	ENST00000266679	0	CPSF6
14	104753190	104754374	1185	siNC_vs_siSMYD3_Peak5544	20.3584	3.25017	2.64704	Promoter (<=1kb)	14	104753202	104759653	6452	1	ENSG00000184990	ENST00000556431	0	SIVA1
9	128946971	128948409	1439	siNC_vs_siSMYD3_Peak17604	22.5732	3.24943	2.79635	Promoter (<=1kb)	9	128947699	129007096	59398	1	ENSG00000095319	ENST00000372577	0	NUP188
6	149545060	149546024	965	siNC_vs_siSMYD3_Peak15215	18.7347	3.24772	2.52821	Promoter (<=1kb)	6	149504495	149546043	41549	2	ENSG00000131013	ENST00000253329	19	PPIL4
20	49219400	49220309	910	siNC_vs_siSMYD3_Peak10868	21.547	3.24682	2.73039	Promoter (<=1kb)	20	49219416	49244070	24655	1	ENSG00000124228	ENST00000618172	0	DDX27
11	35617835	35618220	386	siNC_vs_siSMYD3_Peak2853	16.7414	3.24643	2.36649	Promoter (<=1kb)	11	35618460	35620865	2406	1	ENSG00000179431	ENST00000317811	-240	FJX1
13	45464950	45466046	1097	siNC_vs_siSMYD3_Peak4747	19.8199	3.24571	2.61035	Promoter (<=1kb)	13	45465005	45493936	28932	1	ENSG00000136152	ENST00000617493	0	COG3
9	86098698	86099960	1263	siNC_vs_siSMYD3_Peak17236	19.8848	3.24452	2.61559	Promoter (<=1kb)	9	86026146	86099558	73413	2	ENSG00000135052	ENST00000388712	0	GOLM1
17	75260686	75261579	894	siNC_vs_siSMYD3_Peak7809	21.0906	3.24284	2.70127	Promoter (<=1kb)	17	75242884	75261585	18702	2	ENSG00000125447	ENST00000584243	6	GGA3
4	39457347	39460194	2848	siNC_vs_siSMYD3_Peak12719	22.4271	3.23972	2.7913	Promoter (<=1kb)	4	39459004	39462289	3286	1	ENSG00000121897	ENST00000640489	0	LIAS
20	23420098	23421480	1383	siNC_vs_siSMYD3_Peak10655	20.8173	3.23894	2.68419	Promoter (<=1kb)	20	23378799	23421414	42616	2	ENSG00000125814	ENST00000472855	0	NAPB
2	118012905	118014061	1157	siNC_vs_siSMYD3_Peak9897	17.997	3.23888	2.47419	Promoter (<=1kb)	2	117915481	118014070	98590	2	ENSG00000125633	ENST00000376300	9	CCDC93
1	35190678	35193119	2442	siNC_vs_siSMYD3_Peak505	21.8665	3.2382	2.75546	Promoter (<=1kb)	1	35182936	35193145	10210	2	ENSG00000116560	ENST00000357214	26	SFPQ
2	55048750	55050429	1680	siNC_vs_siSMYD3_Peak9521	18.806	3.23748	2.53825	Promoter (<=1kb)	2	54972189	55049198	77010	2	ENSG00000115310	ENST00000357376	0	RTN4
3	192916413	192917791	1379	siNC_vs_siSMYD3_Peak12517	16.6061	3.23683	2.35906	Promoter (<=1kb)	3	192796815	192917856	121042	2	ENSG00000180611	ENST00000392452	65	MB21D2
12	8948669	8949704	1036	siNC_vs_siSMYD3_Peak3737	17.9118	3.23502	2.46906	Promoter (<=1kb)	12	8940361	8949645	9285	2	ENSG00000003056	ENST00000000412	0	M6PR
5	134175557	134177126	1570	siNC_vs_siSMYD3_Peak13845	18.5031	3.23442	2.51619	Promoter (<=1kb)	5	134148935	134176950	28016	2	ENSG00000113558	ENST00000353411	0	SKP1
10	68721210	68722136	927	siNC_vs_siSMYD3_Peak2128	22.5048	3.23287	2.79935	Promoter (<=1kb)	10	68721216	68742564	21349	1	ENSG00000060339	ENST00000538031	0	CCAR1
15	51829634	51830786	1153	siNC_vs_siSMYD3_Peak5772	17.4869	3.23219	2.43569	Promoter (<=1kb)	15	51829653	51915725	86073	1	ENSG00000138594	ENST00000308580	0	TMOD3
9	94726690	94727453	764	siNC_vs_siSMYD3_Peak17307	23.2926	3.23177	2.84947	Promoter (<=1kb)	9	94726701	94931833	205133	1	ENSG00000148120	ENST00000277198	0	AOPEP
10	86756724	86757652	929	siNC_vs_siSMYD3_Peak2244	17.7453	3.23109	2.45735	Promoter (<=1kb)	10	86756619	86927969	171351	1	ENSG00000107779	ENST00000372037	105	BMPR1A
5	160118485	160119407	923	siNC_vs_siSMYD3_Peak14036	21.4167	3.226	2.73092	Promoter (<=1kb)	5	160093758	160118833	25076	2	ENSG00000170234	ENST00000520662	0	PWWP2A
7	129434467	129435299	833	siNC_vs_siSMYD3_Peak16113	21.0955	3.22573	2.70924	Promoter (<=1kb)	7	129434446	129483631	49186	1	ENSG00000128578	ENST00000435494	21	STRIP2
19	12791566	12793222	1657	siNC_vs_siSMYD3_Peak8520	28.3657	3.22559	3.13651	Promoter (<=1kb)	19	12774502	12792582	18081	2	ENSG00000095066	ENST00000593143	0	HOOK2
7	139231218	139232543	1326	siNC_vs_siSMYD3_Peak16165	21.1335	3.22486	2.71222	Promoter (<=1kb)	7	139231237	139308236	77000	1	ENSG00000157741	ENST00000473989	0	UBN2
14	93331466	93333012	1547	siNC_vs_siSMYD3_Peak5442	16.8328	3.22443	2.38416	Promoter (<=1kb)	14	93294853	93332346	37494	2	ENSG00000011114	ENST00000554968	0	BTBD7
20	1465919	1466856	938	siNC_vs_siSMYD3_Peak10533	21.2064	3.22427	2.71746	Promoter (<=1kb)	20	1442162	1466828	24667	2	ENSG00000088833	ENST00000353088	0	NSFL1C
2	197498495	197499870	1376	siNC_vs_siSMYD3_Peak10238	19.4876	3.224	2.59563	Promoter (<=1kb)	2	197486584	197499840	13257	2	ENSG00000144381	ENST00000388968	0	HSPD1
1	16152750	16156074	3325	siNC_vs_siSMYD3_Peak223	22.9335	3.22391	2.83058	Promoter (<=1kb)	1	16124337	16156069	31733	2	ENSG00000142627	ENST00000358432	0	EPHA2
16	88662380	88663925	1546	siNC_vs_siSMYD3_Peak6873	19.1809	3.2235	2.57297	Promoter (<=1kb)	16	88651940	88663091	11152	2	ENSG00000167508	ENST00000301012	0	MVD
19	57191387	57192722	1336	siNC_vs_siSMYD3_Peak9192	18.6821	3.22262	2.53535	Promoter (<=1kb)	19	57191500	57222846	31347	1	ENSG00000083844	ENST00000263095	0	ZNF264
5	111092322	111093193	872	siNC_vs_siSMYD3_Peak13733	18.0395	3.22257	2.48488	Promoter (<=1kb)	5	111092347	111095209	2863	1	ENSG00000134987	ENST00000515784	0	WDR36
9	111896053	111896642	590	siNC_vs_siSMYD3_Peak17421	18.9401	3.21815	2.55714	Promoter (<=1kb)	9	111896814	111935369	38556	1	ENSG00000148154	ENST00000374279	-172	UGCG
5	138574243	138575510	1268	siNC_vs_siSMYD3_Peak13892	22.2719	3.21749	2.79122	Promoter (<=1kb)	5	138553756	138575401	21646	2	ENSG00000113013	ENST00000297185	0	HSPA9
2	113755909	113756555	647	siNC_vs_siSMYD3_Peak9892	19.1372	3.21659	2.57277	Promoter (<=1kb)	2	113741909	113756587	14679	2	ENSG00000115084	ENST00000498768	32	SLC35F5
1	246565370	246566238	869	siNC_vs_siSMYD3_Peak1856	15.6503	3.21622	2.28275	Promoter (<=1kb)	1	246540561	246566261	25701	2	ENSG00000162851	ENST00000366514	23	TFB2M
5	43312671	43313414	744	siNC_vs_siSMYD3_Peak13467	21.6183	3.2159	2.74896	Promoter (<=1kb)	5	43287470	43313412	25943	2	ENSG00000112972	ENST00000325110	0	HMGCS1
12	55974067	55974974	908	siNC_vs_siSMYD3_Peak4058	23.0797	3.2146	2.84391	Promoter (<=1kb)	12	55974074	55994706	20633	1	ENSG00000111540	ENST00000549505	0	RAB5B
4	151099662	151100993	1332	siNC_vs_siSMYD3_Peak13170	25.7528	3.21441	3.00211	Promoter (<=1kb)	4	151099668	151104537	4870	1	ENSG00000145425	ENST00000512797	0	RPS3A
5	134846028	134846787	760	siNC_vs_siSMYD3_Peak13863	16.4748	3.2132	2.35818	Promoter (<=1kb)	5	134846096	134859732	13637	1	ENSG00000181904	ENST00000504727	0	C5orf24
12	107092634	107093509	876	siNC_vs_siSMYD3_Peak4348	17.9524	3.21233	2.48249	Promoter (<=1kb)	12	107093298	107123314	30017	1	ENSG00000257548	ENST00000547679	0	AC078929.1
3	157175254	157176553	1300	siNC_vs_siSMYD3_Peak12349	24.2714	3.21117	2.91809	Promoter (<=1kb)	3	157175268	157316145	140878	1	ENSG00000243176	ENST00000494885	0	AC092944.1
1	19597045	19597869	825	siNC_vs_siSMYD3_Peak256	19.42	3.21072	2.59657	Promoter (<=1kb)	1	19597052	19601304	4253	1	ENSG00000173436	ENST00000479642	0	MICOS10
17	7238741	7239503	763	siNC_vs_siSMYD3_Peak7031	22.9094	3.20892	2.83578	Promoter (<=1kb)	17	7235029	7239439	4411	2	ENSG00000040633	ENST00000571362	0	PHF23
2	55616313	55617623	1311	siNC_vs_siSMYD3_Peak9531	21.2351	3.20849	2.72649	Promoter (<=1kb)	2	55547292	55617614	70323	2	ENSG00000275052	ENST00000611717	0	PPP4R3B
11	31509764	31510639	876	siNC_vs_siSMYD3_Peak2804	20.8188	3.208	2.69814	Promoter (<=1kb)	11	31509767	31512584	2818	1	ENSG00000109911	ENST00000638764	0	ELP4
12	12717319	12719746	2428	siNC_vs_siSMYD3_Peak3769	22.0158	3.2079	2.77883	Promoter (<=1kb)	12	12717368	12722369	5002	1	ENSG00000111276	ENST00000228872	0	CDKN1B
13	39655649	39656481	833	siNC_vs_siSMYD3_Peak4706	16.2652	3.20744	2.34229	Promoter (<=1kb)	13	39655651	39659503	3853	1	ENSG00000133103	ENST00000542266	0	COG6
3	142446781	142447992	1212	siNC_vs_siSMYD3_Peak12279	20.3747	3.20687	2.66754	Promoter (<=1kb)	3	142311261	142447992	136732	2	ENSG00000114127	ENST00000392981	0	XRN1
3	111674645	111675478	834	siNC_vs_siSMYD3_Peak12060	16.8642	3.20681	2.39475	Promoter (<=1kb)	3	111674676	111726996	52321	1	ENSG00000240891	ENST00000636933	0	PLCXD2
8	123240595	123241330	736	siNC_vs_siSMYD3_Peak16797	18.2223	3.20644	2.50666	Promoter (<=1kb)	8	123220195	123241286	21092	2	ENSG00000189376	ENST00000519791	0	C8orf76
16	75566372	75567202	831	siNC_vs_siSMYD3_Peak6797	21.7119	3.20644	2.75944	Promoter (<=1kb)	16	75566375	75568405	2031	1	ENSG00000034713	ENST00000565057	0	GABARAPL2
20	31514461	31515440	980	siNC_vs_siSMYD3_Peak10675	20.5959	3.20592	2.68355	Promoter (<=1kb)	20	31514498	31569407	54910	1	ENSG00000101294	ENST00000650367	0	HM13
11	9313648	9314622	975	siNC_vs_siSMYD3_Peak2703	18.8893	3.20581	2.55881	Promoter (<=1kb)	11	9280654	9314567	33914	2	ENSG00000166471	ENST00000299596	0	TMEM41B
9	136438298	136439840	1543	siNC_vs_siSMYD3_Peak17743	23.6747	3.20435	2.88524	Promoter (<=1kb)	9	136435513	136439823	4311	2	ENSG00000148384	ENST00000635815	0	INPP5E
4	53365167	53365986	820	siNC_vs_siSMYD3_Peak12780	16.5465	3.20422	2.36848	Promoter (<=1kb)	4	53273579	53365941	92363	2	ENSG00000184178	ENST00000611795	0	SCFD2
14	99479657	99480756	1100	siNC_vs_siSMYD3_Peak5467	16.8472	3.20374	2.39469	Promoter (<=1kb)	14	99409804	99480788	70985	2	ENSG00000183576	ENST00000329331	32	SETD3
17	76071659	76072481	823	siNC_vs_siSMYD3_Peak7838	21.9158	3.20232	2.77478	Promoter (<=1kb)	17	76071961	76079778	7818	1	ENSG00000186919	ENST00000591500	0	ZACN
6	34391571	34392677	1107	siNC_vs_siSMYD3_Peak14672	17.2695	3.20216	2.4311	Promoter (<=1kb)	6	34279679	34392669	112991	2	ENSG00000272325	ENST00000607016	0	NUDT3
10	95655913	95656788	876	siNC_vs_siSMYD3_Peak2313	19.2549	3.20192	2.58822	Promoter (<=1kb)	10	95605941	95656711	50771	2	ENSG00000059573	ENST00000371224	0	ALDH18A1
1	42334490	42335157	668	siNC_vs_siSMYD3_Peak599	18.5701	3.20192	2.53598	Promoter (<=1kb)	1	42176539	42334965	158427	2	ENSG00000198815	ENST00000372572	0	FOXJ3
1	112706528	112707133	606	siNC_vs_siSMYD3_Peak1024	21.0866	3.20168	2.71943	Promoter (<=1kb)	1	112701127	112707056	5930	2	ENSG00000155366	ENST00000369633	0	RHOC
5	168291608	168293464	1857	siNC_vs_siSMYD3_Peak14050	19.8042	3.19939	2.62994	Promoter (<=1kb)	5	168291651	168472303	180653	1	ENSG00000113645	ENST00000265293	0	WWC1
1	36385192	36385865	674	siNC_vs_siSMYD3_Peak530	22.6778	3.19919	2.8255	Promoter (<=1kb)	1	36367854	36385876	18023	2	ENSG00000196182	ENST00000460017	11	STK40
20	47501248	47503298	2051	siNC_vs_siSMYD3_Peak10854	19.8494	3.1991	2.63336	Promoter (<=1kb)	20	47501887	47656872	154986	1	ENSG00000124151	ENST00000371998	0	NCOA3
20	59041869	59042811	943	siNC_vs_siSMYD3_Peak10948	25.1049	3.19899	2.97228	Promoter (<=1kb)	20	59033145	59042786	9642	2	ENSG00000101166	ENST00000355937	0	PRELID3B
7	726109	727400	1292	siNC_vs_siSMYD3_Peak15352	30.3575	3.19708	3.24722	Promoter (<=1kb)	7	726699	786475	59777	1	ENSG00000164818	ENST00000297440	0	DNAAF5
6	43171384	43173023	1640	siNC_vs_siSMYD3_Peak14774	25.6367	3.19696	3.00344	Promoter (<=1kb)	6	43171269	43181506	10238	1	ENSG00000112658	ENST00000265354	115	SRF
1	235127212	235128805	1594	siNC_vs_siSMYD3_Peak1805	19.8815	3.19691	2.63667	Promoter (<=1kb)	1	235127803	235127937	135	2	ENSG00000207181	ENST00000384452	0	SNORA14B
3	149970227	149970809	583	siNC_vs_siSMYD3_Peak12306	19.4974	3.19681	2.60857	Promoter (<=1kb)	3	149964935	149970715	5781	2	ENSG00000070087	ENST00000481767	0	PFN2
3	105366946	105370032	3087	siNC_vs_siSMYD3_Peak12043	23.1259	3.19644	2.85497	Promoter (<=1kb)	3	105367343	105576861	209519	1	ENSG00000170017	ENST00000472644	0	ALCAM
22	21866430	21867627	1198	siNC_vs_siSMYD3_Peak11284	20.2751	3.19568	2.66551	Promoter (<=1kb)	22	21769204	21867440	98237	2	ENSG00000100030	ENST00000544786	0	MAPK1
17	63827484	63828483	1000	siNC_vs_siSMYD3_Peak7717	17.6569	3.19393	2.46683	Promoter (<=1kb)	17	63827490	63832018	4529	1	ENSG00000087191	ENST00000578570	0	PSMC5
21	39182671	39183410	740	siNC_vs_siSMYD3_Peak11126	20.302	3.19276	2.66874	Promoter (<=1kb)	21	39175588	39183287	7700	2	ENSG00000183527	ENST00000411828	0	PSMG1
2	196170494	196171503	1010	siNC_vs_siSMYD3_Peak10226	19.4374	3.19217	2.60623	Promoter (<=1kb)	2	196163364	196171000	7637	2	ENSG00000081320	ENST00000449152	0	STK17B
2	169827497	169828605	1109	siNC_vs_siSMYD3_Peak10091	18.288	3.19097	2.51883	Promoter (<=1kb)	2	169827508	170084127	256620	1	ENSG00000144357	ENST00000418381	0	UBR3
10	104254788	104255795	1008	siNC_vs_siSMYD3_Peak2432	21.4211	3.19057	2.74715	Promoter (<=1kb)	10	104254892	104267455	12564	1	ENSG00000148834	ENST00000369713	0	GSTO1
6	87701047	87702212	1166	siNC_vs_siSMYD3_Peak14931	25.9738	3.18878	3.02598	Promoter (<=1kb)	6	87700510	87701525	1016	2	ENSG00000135334	ENST00000420494	0	AKIRIN2
1	94236753	94237566	814	siNC_vs_siSMYD3_Peak926	19.7968	3.1879	2.63459	Promoter (<=1kb)	1	94168905	94237584	68680	2	ENSG00000137962	ENST00000260526	18	ARHGAP29
2	230712471	230714570	2100	siNC_vs_siSMYD3_Peak10413	17.5211	3.18691	2.45886	Promoter (<=1kb)	2	230712842	230821075	108234	1	ENSG00000135932	ENST00000258418	0	CAB39
3	196568682	196569634	953	siNC_vs_siSMYD3_Peak12554	22.1623	3.18593	2.79832	Promoter (<=1kb)	3	196554194	196568674	14481	2	ENSG00000185798	ENST00000433160	-8	WDR53
12	19439616	19441657	2042	siNC_vs_siSMYD3_Peak3799	17.3479	3.18534	2.44524	Promoter (<=1kb)	12	19439674	19522239	82566	1	ENSG00000139154	ENST00000398864	0	AEBP2
19	54200902	54201992	1091	siNC_vs_siSMYD3_Peak9146	22.1181	3.18517	2.79578	Promoter (<=1kb)	19	54201133	54207647	6515	1	ENSG00000170889	ENST00000391753	0	RPS9
19	35629045	35629778	734	siNC_vs_siSMYD3_Peak8756	19.2431	3.18517	2.5949	Promoter (<=1kb)	19	35629067	35637655	8589	1	ENSG00000126254	ENST00000592202	0	RBM42
16	75647879	75649640	1762	siNC_vs_siSMYD3_Peak6800	19.8876	3.18509	2.64246	Promoter (<=1kb)	16	75633971	75648643	14673	2	ENSG00000065427	ENST00000566560	0	KARS1
2	121735862	121736813	952	siNC_vs_siSMYD3_Peak9928	14.9094	3.1839	2.22736	Promoter (<=1kb)	2	121727797	121735805	8009	2	ENSG00000155438	ENST00000447132	-57	NIFK
19	45468087	45469482	1396	siNC_vs_siSMYD3_Peak8955	24.612	3.18377	2.95055	Promoter (<=1kb)	19	45468435	45473040	4606	1	ENSG00000125740	ENST00000592436	0	FOSB
3	128123005	128123801	797	siNC_vs_siSMYD3_Peak12177	20.5842	3.18324	2.69297	Promoter (<=1kb)	3	128080810	128123812	43003	2	ENSG00000175792	ENST00000322623	11	RUVBL1
12	111597281	111599250	1970	siNC_vs_siSMYD3_Peak4393	20.9128	3.18323	2.71583	Promoter (<=1kb)	12	111443485	111599122	155638	2	ENSG00000204842	ENST00000642389	0	ATXN2
1	45520281	45521857	1577	siNC_vs_siSMYD3_Peak660	22.4185	3.18167	2.81683	Promoter (<=1kb)	1	45511051	45521854	10804	2	ENSG00000117450	ENST00000372079	0	PRDX1
14	52694358	52695706	1349	siNC_vs_siSMYD3_Peak5166	20.1651	3.18091	2.66435	Promoter (<=1kb)	14	52639915	52695558	55644	2	ENSG00000197930	ENST00000395686	0	ERO1A
11	47551982	47552979	998	siNC_vs_siSMYD3_Peak2915	20.5549	3.18025	2.69227	Promoter (<=1kb)	11	47465933	47553117	87185	2	ENSG00000149187	ENST00000310513	138	CELF1
5	122775057	122776168	1112	siNC_vs_siSMYD3_Peak13777	18.2257	3.17955	2.51908	Promoter (<=1kb)	5	122775079	122817018	41940	1	ENSG00000205302	ENST00000512394	0	SNX2
3	180912678	180913709	1032	siNC_vs_siSMYD3_Peak12436	22.6644	3.17932	2.83364	Promoter (<=1kb)	3	180912678	180976553	63876	1	ENSG00000114416	ENST00000472339	0	FXR1
1	110034627	110035483	857	siNC_vs_siSMYD3_Peak1001	18.0686	3.17927	2.50671	Promoter (<=1kb)	1	110034632	110054641	20010	1	ENSG00000143093	ENST00000485775	0	STRIP1
20	3470491	3471985	1495	siNC_vs_siSMYD3_Peak10560	17.3037	3.17862	2.44461	Promoter (<=1kb)	20	3471018	3651118	180101	1	ENSG00000088812	ENST00000262919	0	ATRN
16	31873831	31874971	1141	siNC_vs_siSMYD3_Peak6546	20.8928	3.17676	2.71738	Promoter (<=1kb)	16	31873831	31914558	40728	1	ENSG00000185947	ENST00000566541	0	ZNF267
15	44711547	44713545	1999	siNC_vs_siSMYD3_Peak5723	24.0847	3.17667	2.92253	Promoter (<=1kb)	15	44711927	44717704	5778	1	ENSG00000166710	ENST00000559907	0	B2M
8	99892797	99893689	893	siNC_vs_siSMYD3_Peak16712	21.3703	3.17512	2.75073	Promoter (<=1kb)	8	99878148	99893684	15537	2	ENSG00000164919	ENST00000297564	0	COX6C
13	48000635	48001358	724	siNC_vs_siSMYD3_Peak4757	20.6832	3.17422	2.70398	Promoter (<=1kb)	13	47745736	48001291	255556	2	ENSG00000136143	ENST00000643584	0	SUCLA2
19	4402643	4403859	1217	siNC_vs_siSMYD3_Peak8340	26.5163	3.1737	3.06264	Promoter (<=1kb)	19	4402702	4409207	6506	1	ENSG00000167670	ENST00000587580	0	CHAF1A
7	4974134	4975128	995	siNC_vs_siSMYD3_Peak15415	19.5137	3.17354	2.62033	Promoter (<=1kb)	7	4974121	4985075	10955	1	ENSG00000196204	ENST00000429902	13	RNF216P1
6	24665985	24666945	961	siNC_vs_siSMYD3_Peak14334	20.5319	3.1727	2.69408	Promoter (<=1kb)	6	24649979	24666591	16613	2	ENSG00000111802	ENST00000341060	0	TDP2
5	16464730	16466689	1960	siNC_vs_siSMYD3_Peak13381	20.1702	3.17264	2.66847	Promoter (<=1kb)	5	16451519	16465800	14282	2	ENSG00000173545	ENST00000308683	0	ZNF622
17	3845396	3846199	804	siNC_vs_siSMYD3_Peak6979	20.7339	3.17135	2.70882	Promoter (<=1kb)	17	3802158	3846246	44089	2	ENSG00000074356	ENST00000389005	47	NCBP3
2	231708557	231711561	3005	siNC_vs_siSMYD3_Peak10425	29.5966	3.17062	3.2226	Promoter (<=1kb)	2	231709781	231712856	3076	1	ENSG00000187514	ENST00000410064	0	PTMA
17	81239354	81240170	817	siNC_vs_siSMYD3_Peak7927	19.5992	3.1706	2.62797	Promoter (<=1kb)	17	81239611	81241279	1669	1	ENSG00000224877	ENST00000576002	0	NDUFAF8
2	27070908	27071602	695	siNC_vs_siSMYD3_Peak9366	18.5181	3.16809	2.54725	Promoter (<=1kb)	2	27070472	27071649	1178	2	ENSG00000228474	ENST00000447619	47	OST4
10	124801800	124802742	943	siNC_vs_siSMYD3_Peak2534	20.3216	3.16754	2.68158	Promoter (<=1kb)	10	124801819	124836667	34849	1	ENSG00000165660	ENST00000298492	0	ABRAXAS2
14	39431058	39432220	1163	siNC_vs_siSMYD3_Peak5117	20.6048	3.16425	2.70305	Promoter (<=1kb)	14	39399566	39431875	32310	2	ENSG00000165355	ENST00000554190	0	FBXO33
10	102743991	102744675	685	siNC_vs_siSMYD3_Peak2412	21.0467	3.1642	2.73368	Promoter (<=1kb)	10	102743982	102833848	89867	1	ENSG00000166272	ENST00000647664	9	WBP1L
12	104064618	104065322	705	siNC_vs_siSMYD3_Peak4323	14.4712	3.1622	2.19418	Promoter (<=1kb)	12	104064814	104079473	14660	1	ENSG00000111727	ENST00000550444	0	HCFC2
9	72362135	72365194	3060	siNC_vs_siSMYD3_Peak17191	20.2866	3.16205	2.6816	Promoter (<=1kb)	9	72351425	72364592	13168	2	ENSG00000107372	ENST00000237937	0	ZFAND5
7	43905709	43906675	967	siNC_vs_siSMYD3_Peak15680	14.5075	3.162	2.19789	Promoter (<=1kb)	7	43875894	43906311	30418	2	ENSG00000106608	ENST00000497914	0	URGCP
14	52730223	52730958	736	siNC_vs_siSMYD3_Peak5168	22.7043	3.16174	2.84417	Promoter (<=1kb)	14	52730180	52774941	44762	1	ENSG00000198252	ENST00000442123	43	STYX
17	67365456	67366564	1109	siNC_vs_siSMYD3_Peak7746	23.6523	3.16074	2.90365	Promoter (<=1kb)	17	67340774	67366547	25774	2	ENSG00000197170	ENST00000584008	0	PSMD12
4	48831042	48832184	1143	siNC_vs_siSMYD3_Peak12769	21.7243	3.15886	2.78183	Promoter (<=1kb)	4	48831044	48850083	19040	1	ENSG00000109180	ENST00000514981	0	OCIAD1
20	408239	409541	1303	siNC_vs_siSMYD3_Peak10519	24.5463	3.15835	2.95827	Promoter (<=1kb)	20	408299	432139	23841	1	ENSG00000125826	ENST00000356286	0	RBCK1
8	94552660	94553418	759	siNC_vs_siSMYD3_Peak16676	17.1528	3.15801	2.44135	Promoter (<=1kb)	8	94487689	94553469	65781	2	ENSG00000164944	ENST00000297591	51	VIRMA
8	143828127	143829298	1172	siNC_vs_siSMYD3_Peak16896	21.9641	3.15788	2.79812	Promoter (<=1kb)	8	143816377	143829026	12650	2	ENSG00000179950	ENST00000453551	0	PUF60
3	139388695	139389626	932	siNC_vs_siSMYD3_Peak12259	19.137	3.15732	2.59959	Promoter (<=1kb)	3	139374240	139389587	15348	2	ENSG00000184432	ENST00000510181	0	COPB2
6	71418639	71420920	2282	siNC_vs_siSMYD3_Peak14869	19.0383	3.15693	2.59231	Promoter (<=1kb)	6	71343427	71420130	76704	2	ENSG00000233237	ENST00000651778	0	LINC00472
7	99407596	99408607	1012	siNC_vs_siSMYD3_Peak15916	21.3515	3.15659	2.7579	Promoter (<=1kb)	7	99394673	99408597	13925	2	ENSG00000106244	ENST00000350498	0	PDAP1
11	66257064	66258943	1880	siNC_vs_siSMYD3_Peak3163	23.8039	3.15632	2.91488	Promoter (<=1kb)	11	66257294	66261829	4536	1	ENSG00000174996	ENST00000531240	0	KLC2
9	33263373	33264682	1310	siNC_vs_siSMYD3_Peak17079	17.0153	3.15616	2.43059	Promoter (<=1kb)	9	33255026	33264571	9546	2	ENSG00000107262	ENST00000379704	0	BAG1
7	100435179	100436467	1289	siNC_vs_siSMYD3_Peak15942	18.5939	3.15601	2.55866	Promoter (<=1kb)	7	100435282	100436136	855	2	ENSG00000160813	ENST00000470295	0	PPP1R35
6	159969153	159969915	763	siNC_vs_siSMYD3_Peak15295	21.5	3.15569	2.76831	Promoter (<=1kb)	6	159969099	160111504	142406	1	ENSG00000197081	ENST00000356956	54	IGF2R
17	75778286	75779747	1462	siNC_vs_siSMYD3_Peak7825	27.7753	3.15545	3.13789	Promoter (<=1kb)	17	75778567	75779286	720	2	ENSG00000132475	ENST00000587560	0	H3-3B
1	157137242	157138384	1143	siNC_vs_siSMYD3_Peak1311	21.4048	3.15462	2.7624	Promoter (<=1kb)	1	157135092	157138335	3244	2	ENSG00000117036	ENST00000460850	0	ETV3
11	96388680	96390846	2167	siNC_vs_siSMYD3_Peak3430	20.4646	3.15436	2.69772	Promoter (<=1kb)	11	96352773	96389912	37140	2	ENSG00000149231	ENST00000646818	0	CCDC82
14	39175261	39176275	1015	siNC_vs_siSMYD3_Peak5115	21.6896	3.15294	2.78223	Promoter (<=1kb)	14	39175282	39176590	1309	1	ENSG00000100941	ENST00000554117	0	PNN
13	98575426	98577064	1639	siNC_vs_siSMYD3_Peak4863	21.5329	3.15148	2.77244	Promoter (<=1kb)	13	98445185	98576863	131679	2	ENSG00000102572	ENST00000539966	0	STK24
8	129938988	129939656	669	siNC_vs_siSMYD3_Peak16832	16.8619	3.15131	2.41974	Promoter (<=1kb)	8	129841484	129939694	98211	2	ENSG00000153310	ENST00000522250	38	CYRIB
10	110567678	110568754	1077	siNC_vs_siSMYD3_Peak2448	22.2631	3.15118	2.82069	Promoter (<=1kb)	10	110567695	110606048	38354	1	ENSG00000108055	ENST00000361804	0	SMC3
1	40161309	40163147	1839	siNC_vs_siSMYD3_Peak573	20.6114	3.15075	2.70967	Promoter (<=1kb)	1	40161387	40240921	79535	1	ENSG00000117000	ENST00000372771	0	RLF
15	56918600	56920169	1570	siNC_vs_siSMYD3_Peak5800	18.3624	3.15032	2.54319	Promoter (<=1kb)	15	56918623	57288514	369892	1	ENSG00000140262	ENST00000438423	0	TCF12
6	166999393	167000138	746	siNC_vs_siSMYD3_Peak15314	17.9792	3.14841	2.51363	Promoter (<=1kb)	6	166999397	167052718	53322	1	ENSG00000213066	ENST00000366847	0	FGFR1OP
3	107522665	107524538	1874	siNC_vs_siSMYD3_Peak12049	17.3718	3.14813	2.46418	Promoter (<=1kb)	3	107522936	107811324	288389	1	ENSG00000114439	ENST00000415149	0	BBX
16	70800419	70801154	736	siNC_vs_siSMYD3_Peak6752	20.1345	3.14782	2.67724	Promoter (<=1kb)	16	70687439	70800982	113544	2	ENSG00000103043	ENST00000568886	0	VAC14
2	74391192	74391836	645	siNC_vs_siSMYD3_Peak9688	16.7671	3.14735	2.41342	Promoter (<=1kb)	2	74377693	74391800	14108	2	ENSG00000204843	ENST00000437375	0	DCTN1
1	46718316	46719103	788	siNC_vs_siSMYD3_Peak686	23.6848	3.14688	2.91197	Promoter (<=1kb)	1	46675161	46719064	43904	2	ENSG00000159658	ENST00000672422	0	EFCAB14
19	10718115	10719521	1407	siNC_vs_siSMYD3_Peak8476	21.6914	3.14607	2.7855	Promoter (<=1kb)	19	10718163	10831895	113733	1	ENSG00000079805	ENST00000355667	0	DNM2
10	114172668	114174189	1522	siNC_vs_siSMYD3_Peak2465	19.5581	3.1453	2.6365	Promoter (<=1kb)	10	114174105	114174179	75	2	ENSG00000284442	ENST00000459421	0	MIR2110
17	7562040	7562739	700	siNC_vs_siSMYD3_Peak7060	18.2584	3.14517	2.53735	Promoter (<=1kb)	17	7562226	7571969	9744	1	ENSG00000161956	ENST00000429205	0	SENP3
11	65961107	65962906	1800	siNC_vs_siSMYD3_Peak3157	21.8105	3.14418	2.79427	Promoter (<=1kb)	11	65961728	65964512	2785	1	ENSG00000175467	ENST00000532333	0	SART1
19	8444918	8446226	1309	siNC_vs_siSMYD3_Peak8426	23.8866	3.14253	2.9262	Promoter (<=1kb)	19	8444920	8463852	18933	1	ENSG00000099783	ENST00000597813	0	HNRNPM
7	20329878	20332596	2719	siNC_vs_siSMYD3_Peak15497	23.9202	3.14177	2.92858	Promoter (<=1kb)	7	20330702	20410330	79629	1	ENSG00000105855	ENST00000537992	0	ITGB8
4	168832078	168833426	1349	siNC_vs_siSMYD3_Peak13237	23.3485	3.14051	2.89426	Promoter (<=1kb)	4	168828919	168832937	4019	2	ENSG00000249609	ENST00000508985	0	AC080188.1
8	56211820	56212715	896	siNC_vs_siSMYD3_Peak16524	21.565	3.14019	2.77976	Promoter (<=1kb)	8	56211810	56217689	5880	1	ENSG00000170791	ENST00000521524	10	CHCHD7
11	18394572	18397043	2472	siNC_vs_siSMYD3_Peak2768	25.3916	3.13974	3.01563	Promoter (<=1kb)	11	18394586	18408218	13633	1	ENSG00000134333	ENST00000227157	0	LDHA
11	9384636	9385804	1169	siNC_vs_siSMYD3_Peak2704	23.7232	3.13957	2.91766	Promoter (<=1kb)	11	9384652	9410032	25381	1	ENSG00000205339	ENST00000533233	0	IPO7
6	166341682	166343235	1554	siNC_vs_siSMYD3_Peak15304	20.0944	3.13813	2.67882	Promoter (<=1kb)	6	166319728	166342545	22818	2	ENSG00000198818	ENST00000361731	0	SFT2D1
6	7311908	7313173	1266	siNC_vs_siSMYD3_Peak14243	20.4097	3.1373	2.70166	Promoter (<=1kb)	6	7288682	7313174	24493	2	ENSG00000124783	ENST00000489567	1	SSR1
8	47260955	47261611	657	siNC_vs_siSMYD3_Peak16481	19.8121	3.13707	2.65889	Promoter (<=1kb)	8	47260955	47388444	127490	1	ENSG00000164808	ENST00000522222	0	SPIDR
21	46227788	46228721	934	siNC_vs_siSMYD3_Peak11204	13.8708	3.13705	2.14457	Promoter (<=1kb)	21	46215685	46228762	13078	2	ENSG00000160285	ENST00000464357	41	LSS
19	4399358	4400479	1122	siNC_vs_siSMYD3_Peak8339	24.4028	3.13605	2.96003	Promoter (<=1kb)	19	4360371	4400418	40048	2	ENSG00000141985	ENST00000598564	0	SH3GL1
17	44688916	44689846	931	siNC_vs_siSMYD3_Peak7492	18.2338	3.13544	2.53988	Promoter (<=1kb)	17	44673069	44689725	16657	2	ENSG00000180329	ENST00000588687	0	CCDC43
4	152534382	152536045	1664	siNC_vs_siSMYD3_Peak13177	19.4611	3.13455	2.63426	Promoter (<=1kb)	4	152411160	152535191	124032	2	ENSG00000109670	ENST00000604872	0	FBXW7
11	7987284	7988143	860	siNC_vs_siSMYD3_Peak2694	19.9896	3.13389	2.67322	Promoter (<=1kb)	11	7987337	7996075	8739	1	ENSG00000175390	ENST00000531329	0	EIF3F
16	72093888	72094629	742	siNC_vs_siSMYD3_Peak6767	19.0092	3.13359	2.60081	Promoter (<=1kb)	16	72093924	72096867	2944	1	ENSG00000140829	ENST00000566489	0	DHX38
2	202265777	202267921	2145	siNC_vs_siSMYD3_Peak10278	19.9437	3.13261	2.67049	Promoter (<=1kb)	2	202265779	202284481	18703	1	ENSG00000055044	ENST00000467734	0	NOP58
12	120445726	120447273	1548	siNC_vs_siSMYD3_Peak4449	18.0677	3.13169	2.5284	Promoter (<=1kb)	12	120443964	120446384	2421	2	ENSG00000170855	ENST00000546954	0	TRIAP1
5	43555758	43557122	1365	siNC_vs_siSMYD3_Peak13474	18.7533	3.13143	2.58225	Promoter (<=1kb)	5	43526267	43557077	30811	2	ENSG00000172239	ENST00000306846	0	PAIP1
12	82357648	82358376	729	siNC_vs_siSMYD3_Peak4228	17.2624	3.12987	2.46346	Promoter (<=1kb)	12	82357115	82358292	1178	2	ENSG00000133773	ENST00000552412	0	CCDC59
2	131105305	131106746	1442	siNC_vs_siSMYD3_Peak9967	19.7107	3.1296	2.65493	Promoter (<=1kb)	2	131105329	131107990	2662	1	ENSG00000115762	ENST00000487980	0	PLEKHB2
13	31160528	31161939	1412	siNC_vs_siSMYD3_Peak4670	20.0021	3.12954	2.67613	Promoter (<=1kb)	13	31134973	31161904	26932	2	ENSG00000120694	ENST00000320027	0	HSPH1
16	668159	669165	1007	siNC_vs_siSMYD3_Peak6169	25.0763	3.12923	3.00244	Promoter (<=1kb)	16	668162	671933	3772	1	ENSG00000140983	ENST00000567017	0	RHOT2
20	32206561	32207711	1151	siNC_vs_siSMYD3_Peak10689	19.4243	3.12806	2.63453	Promoter (<=1kb)	20	32192504	32207743	15240	2	ENSG00000126003	ENST00000246229	32	PLAGL2
9	132669403	132671445	2043	siNC_vs_siSMYD3_Peak17675	21.8181	3.12768	2.80236	Promoter (<=1kb)	9	132670035	132679310	9276	1	ENSG00000125484	ENST00000483873	0	GTF3C4
22	38202082	38203634	1553	siNC_vs_siSMYD3_Peak11450	27.0663	3.12681	3.11373	Promoter (<=1kb)	22	38202796	38214760	11965	1	ENSG00000185022	ENST00000417948	0	MAFF
5	131164051	131165262	1212	siNC_vs_siSMYD3_Peak13805	17.22	3.12487	2.46222	Promoter (<=1kb)	5	131159027	131165256	6230	2	ENSG00000169567	ENST00000304043	0	HINT1
14	57390654	57391806	1153	siNC_vs_siSMYD3_Peak5200	18.0757	3.1248	2.53221	Promoter (<=1kb)	14	57391301	57412746	21446	1	ENSG00000139977	ENST00000298406	0	NAA30
3	183253342	183254992	1651	siNC_vs_siSMYD3_Peak12448	18.2931	3.12436	2.54967	Promoter (<=1kb)	3	183253353	183296311	42959	1	ENSG00000176597	ENST00000480551	0	B3GNT5
11	110430167	110430994	828	siNC_vs_siSMYD3_Peak3477	17.6883	3.12429	2.5012	Promoter (<=1kb)	11	110429948	110464884	34937	1	ENSG00000137714	ENST00000260270	219	FDX1
16	2008530	2009745	1216	siNC_vs_siSMYD3_Peak6212	25.8172	3.12323	3.04723	Promoter (<=1kb)	16	1997654	2009764	12111	2	ENSG00000167962	ENST00000562988	19	ZNF598
6	32852524	32853792	1269	siNC_vs_siSMYD3_Peak14624	23.8266	3.12276	2.93168	Promoter (<=1kb)	6	32845251	32852787	7537	2	ENSG00000168394	ENST00000645078	0	TAP1
11	74948542	74950547	2006	siNC_vs_siSMYD3_Peak3311	19.7691	3.12258	2.66244	Promoter (<=1kb)	11	74949247	74979031	29785	1	ENSG00000118363	ENST00000610881	0	SPCS2
6	90586047	90587148	1102	siNC_vs_siSMYD3_Peak14946	17.2473	3.12193	2.46586	Promoter (<=1kb)	6	90513573	90586883	73311	2	ENSG00000135341	ENST00000369325	0	MAP3K7
19	3625786	3626789	1004	siNC_vs_siSMYD3_Peak8319	21.2196	3.12175	2.76497	Promoter (<=1kb)	19	3610645	3626790	16146	2	ENSG00000105298	ENST00000429344	1	CACTIN
12	52069863	52070951	1089	siNC_vs_siSMYD3_Peak3987	22.6135	3.12063	2.85728	Promoter (<=1kb)	12	52069971	52077494	7524	1	ENSG00000123395	ENST00000336854	0	ATG101
22	21629445	21630042	598	siNC_vs_siSMYD3_Peak11279	22.5823	3.11966	2.85573	Promoter (<=1kb)	22	21628089	21630012	1924	2	ENSG00000161179	ENST00000464015	0	YDJC
19	45079219	45080181	963	siNC_vs_siSMYD3_Peak8937	19.6474	3.11907	2.65515	Promoter (<=1kb)	19	45079288	45266246	186959	1	ENSG00000007047	ENST00000587566	0	MARK4
20	63865298	63866378	1081	siNC_vs_siSMYD3_Peak11006	23.0959	3.11887	2.88854	Promoter (<=1kb)	20	63865294	63891545	26252	1	ENSG00000101150	ENST00000358548	4	TPD52L2
10	68406081	68407271	1191	siNC_vs_siSMYD3_Peak2122	21.1142	3.11886	2.75912	Promoter (<=1kb)	10	68341107	68406950	65844	2	ENSG00000204130	ENST00000466493	0	RUFY2
3	184174874	184175959	1086	siNC_vs_siSMYD3_Peak12459	21.4355	3.11813	2.78125	Promoter (<=1kb)	3	184174882	184180893	6012	1	ENSG00000161203	ENST00000448139	0	AP2M1
6	110982087	110982790	704	siNC_vs_siSMYD3_Peak15026	18.4061	3.1173	2.56182	Promoter (<=1kb)	6	110982316	111024327	42012	1	ENSG00000197498	ENST00000425871	0	RPF2
1	35640194	35641486	1293	siNC_vs_siSMYD3_Peak511	21.145	3.11696	2.76211	Promoter (<=1kb)	1	35599541	35641526	41986	2	ENSG00000126067	ENST00000373237	40	PSMB2
2	150484829	150487422	2594	siNC_vs_siSMYD3_Peak10009	19.2538	3.11684	2.62699	Promoter (<=1kb)	2	150468209	150485382	17174	2	ENSG00000115963	ENST00000409557	0	RND3
19	58387281	58388140	860	siNC_vs_siSMYD3_Peak9230	19.2933	3.11602	2.63032	Promoter (<=1kb)	19	58387284	58393953	6670	1	ENSG00000083845	ENST00000598807	0	RPS5
22	36385379	36387934	2556	siNC_vs_siSMYD3_Peak11413	28.8714	3.11592	3.21191	Promoter (<=1kb)	22	36281280	36387967	106688	2	ENSG00000100345	ENST00000216181	33	MYH9
22	41301581	41302948	1368	siNC_vs_siSMYD3_Peak11509	18.6227	3.11566	2.57946	Promoter (<=1kb)	22	41301715	41336843	35129	1	ENSG00000100403	ENST00000486331	0	ZC3H7B
22	35257457	35258455	999	siNC_vs_siSMYD3_Peak11396	20.3633	3.11499	2.70867	Promoter (<=1kb)	22	35257487	35295807	38321	1	ENSG00000100281	ENST00000418170	0	HMGXB4
7	44985317	44987251	1935	siNC_vs_siSMYD3_Peak15703	21.2557	3.1148	2.77064	Promoter (<=1kb)	7	44983023	44986637	3615	2	ENSG00000232956	ENST00000577700	0	SNHG15
10	80204353	80205553	1201	siNC_vs_siSMYD3_Peak2229	17.656	3.11408	2.50328	Promoter (<=1kb)	10	80150889	80205537	54649	2	ENSG00000122359	ENST00000422982	0	ANXA11
9	79572300	79574140	1841	siNC_vs_siSMYD3_Peak17219	20.4661	3.11301	2.71685	Promoter (<=1kb)	9	79572575	79725343	152769	1	ENSG00000106829	ENST00000470872	0	TLE4
15	83206531	83207723	1193	siNC_vs_siSMYD3_Peak6018	19.0029	3.11266	2.61	Promoter (<=1kb)	15	83139132	83207541	68410	2	ENSG00000166503	ENST00000563790	0	HDGFL3
6	122399684	122400657	974	siNC_vs_siSMYD3_Peak15073	17.9852	3.11134	2.5312	Promoter (<=1kb)	6	122399652	122433119	33468	1	ENSG00000025156	ENST00000368455	32	HSF2
5	37369799	37371063	1265	siNC_vs_siSMYD3_Peak13430	17.9685	3.11092	2.53006	Promoter (<=1kb)	5	37291839	37370785	78947	2	ENSG00000113569	ENST00000381843	0	NUP155
7	73683625	73684265	641	siNC_vs_siSMYD3_Peak15789	18.196	3.11066	2.54833	Promoter (<=1kb)	7	73683626	73698104	14479	1	ENSG00000071462	ENST00000430270	0	BUD23
11	10305119	10307582	2464	siNC_vs_siSMYD3_Peak2716	24.0821	3.11005	2.95295	Promoter (<=1kb)	11	10305377	10306112	736	1	ENSG00000148926	ENST00000528544	0	ADM
7	30026955	30029461	2507	siNC_vs_siSMYD3_Peak15603	18.5531	3.10974	2.5768	Promoter (<=1kb)	7	30027404	30049211	21808	1	ENSG00000106086	ENST00000483799	0	PLEKHA8
11	33256711	33259211	2501	siNC_vs_siSMYD3_Peak2819	19.6126	3.10855	2.65747	Promoter (<=1kb)	11	33257381	33357023	99643	1	ENSG00000110422	ENST00000303296	0	HIPK3
1	151612077	151613136	1060	siNC_vs_siSMYD3_Peak1186	21.0479	3.10779	2.75972	Promoter (<=1kb)	1	151612189	151693471	81283	1	ENSG00000143376	ENST00000642479	0	SNX27
6	138106940	138107416	477	siNC_vs_siSMYD3_Peak15149	19.652	3.10764	2.66079	Promoter (<=1kb)	6	138088505	138107419	18915	2	ENSG00000112378	ENST00000421351	3	PERP
17	2335568	2336449	882	siNC_vs_siSMYD3_Peak6957	22.6438	3.10659	2.86571	Promoter (<=1kb)	17	2335565	2336443	879	2	ENSG00000167721	ENST00000576202	0	TSR1
7	55571183	55573215	2033	siNC_vs_siSMYD3_Peak15736	20.7084	3.10587	2.73714	Promoter (<=1kb)	7	55436056	55572413	136358	2	ENSG00000154978	ENST00000462326	0	VOPP1
22	38705958	38707304	1347	siNC_vs_siSMYD3_Peak11465	23.0569	3.10325	2.89335	Promoter (<=1kb)	22	38706118	38716240	10123	1	ENSG00000100226	ENST00000461428	0	GTPBP1
12	43805398	43806835	1438	siNC_vs_siSMYD3_Peak3883	17.3838	3.10297	2.48602	Promoter (<=1kb)	12	43793723	43806287	12565	2	ENSG00000151239	ENST00000552521	0	TWF1
4	146175744	146176666	923	siNC_vs_siSMYD3_Peak13156	17.9679	3.10296	2.5337	Promoter (<=1kb)	4	146175748	146190187	14440	1	ENSG00000164167	ENST00000504181	0	LSM6
4	53377669	53378728	1060	siNC_vs_siSMYD3_Peak12781	17.1772	3.10158	2.46942	Promoter (<=1kb)	4	53377671	53428221	50551	1	ENSG00000145216	ENST00000507922	0	FIP1L1
15	43792346	43793494	1149	siNC_vs_siSMYD3_Peak5709	24.8199	3.10154	3.00044	Promoter (<=1kb)	15	43792347	43794046	1700	1	ENSG00000140264	ENST00000339624	0	SERF2
9	120713478	120714432	955	siNC_vs_siSMYD3_Peak17461	19.6481	3.10138	2.66341	Promoter (<=1kb)	9	120600811	120714470	113660	2	ENSG00000106780	ENST00000373930	38	MEGF9
14	49620791	49622285	1495	siNC_vs_siSMYD3_Peak5132	19.2703	3.10126	2.63546	Promoter (<=1kb)	14	49620799	49623481	2683	1	ENSG00000168282	ENST00000305386	0	MGAT2
12	89350243	89352400	2158	siNC_vs_siSMYD3_Peak4243	22.8545	3.10102	2.88167	Promoter (<=1kb)	12	89349072	89351171	2100	2	ENSG00000139318	ENST00000547291	0	DUSP6
22	21567738	21569050	1313	siNC_vs_siSMYD3_Peak11278	20.8003	3.10068	2.74595	Promoter (<=1kb)	22	21567730	21624034	56305	1	ENSG00000185651	ENST00000496722	8	UBE2L3
19	3983621	3985429	1809	siNC_vs_siSMYD3_Peak8324	26.334	3.09991	3.08663	Promoter (<=1kb)	19	3983254	3985112	1859	2	ENSG00000167658	ENST00000600720	0	EEF2
1	224114113	224115198	1086	siNC_vs_siSMYD3_Peak1706	17.5763	3.09914	2.50369	Promoter (<=1kb)	1	224114119	224158182	44064	1	ENSG00000143756	ENST00000523990	0	FBXO28
3	196080633	196082088	1456	siNC_vs_siSMYD3_Peak12545	21.0936	3.09694	2.76789	Promoter (<=1kb)	3	196049284	196082090	32807	2	ENSG00000072274	ENST00000360110	2	TFRC
4	41989887	41991911	2025	siNC_vs_siSMYD3_Peak12742	19.928	3.0969	2.6859	Promoter (<=1kb)	4	41990502	42086369	95868	1	ENSG00000014824	ENST00000513699	0	SLC30A9
11	68212302	68212869	568	siNC_vs_siSMYD3_Peak3239	20.5077	3.09565	2.72785	Promoter (<=1kb)	11	68180155	68212754	32600	2	ENSG00000110066	ENST00000434573	0	KMT5B
7	44572904	44574759	1856	siNC_vs_siSMYD3_Peak15689	25.0863	3.09559	3.01861	Promoter (<=1kb)	7	44565417	44574002	8586	2	ENSG00000136271	ENST00000258772	0	DDX56
19	48872464	48875091	2628	siNC_vs_siSMYD3_Peak9052	22.7031	3.09559	2.8746	Promoter (<=1kb)	19	48874318	48876042	1725	1	ENSG00000087074	ENST00000600406	0	PPP1R15A
2	42359966	42361236	1271	siNC_vs_siSMYD3_Peak9459	20.285	3.09475	2.71252	Promoter (<=1kb)	2	42333546	42361149	27604	2	ENSG00000115944	ENST00000468711	0	COX7A2L
7	42235822	42238010	2189	siNC_vs_siSMYD3_Peak15665	23.2753	3.09277	2.91183	Promoter (<=1kb)	7	41960949	42237209	276261	2	ENSG00000106571	ENST00000395925	0	GLI3
9	128098561	128099394	834	siNC_vs_siSMYD3_Peak17566	13.4674	3.09235	2.12269	Promoter (<=1kb)	9	128098537	128103729	5193	1	ENSG00000148339	ENST00000472769	24	SLC25A25
4	88522869	88523756	888	siNC_vs_siSMYD3_Peak12936	18.857	3.09146	2.60874	Promoter (<=1kb)	4	88520998	88523776	2779	2	ENSG00000145337	ENST00000273968	20	PYURF
3	111859244	111861287	2044	siNC_vs_siSMYD3_Peak12062	23.7599	3.09106	2.94235	Promoter (<=1kb)	3	111859265	111976517	117253	1	ENSG00000144824	ENST00000431670	0	PHLDB2
11	65661739	65664162	2424	siNC_vs_siSMYD3_Peak3136	23.1502	3.09009	2.9053	Promoter (<=1kb)	11	65653597	65662972	9376	2	ENSG00000173039	ENST00000615805	0	RELA
10	125823526	125824542	1017	siNC_vs_siSMYD3_Peak2545	20.152	3.08921	2.70562	Promoter (<=1kb)	10	125823546	125836551	13006	1	ENSG00000107949	ENST00000278100	0	BCCIP
2	46699327	46700293	967	siNC_vs_siSMYD3_Peak9488	16.6992	3.08899	2.43457	Promoter (<=1kb)	2	46699295	46763129	63835	1	ENSG00000171150	ENST00000394861	32	SOCS5
1	85200202	85202208	2007	siNC_vs_siSMYD3_Peak863	16.6175	3.08891	2.42754	Promoter (<=1kb)	1	85156889	85201016	44128	2	ENSG00000097096	ENST00000341460	0	SYDE2
17	996991	997841	851	siNC_vs_siSMYD3_Peak6920	20.586	3.08873	2.73658	Promoter (<=1kb)	17	997129	1003671	6543	1	ENSG00000177370	ENST00000327158	0	TIMM22
19	42254147	42255102	956	siNC_vs_siSMYD3_Peak8885	22.6061	3.08832	2.87182	Promoter (<=1kb)	19	42248157	42254635	6479	2	ENSG00000105722	ENST00000440177	0	ERF
9	120792567	120794170	1604	siNC_vs_siSMYD3_Peak17463	21.7042	3.08758	2.81342	Promoter (<=1kb)	9	120756974	120793416	36443	2	ENSG00000119402	ENST00000608872	0	FBXW2
2	151827446	151828441	996	siNC_vs_siSMYD3_Peak10014	18.3505	3.08719	2.57145	Promoter (<=1kb)	2	151789078	151828441	39364	2	ENSG00000162980	ENST00000446896	0	ARL5A
11	43311992	43313081	1090	siNC_vs_siSMYD3_Peak2868	17.4396	3.08674	2.49821	Promoter (<=1kb)	11	43311996	43344529	32534	1	ENSG00000166181	ENST00000531273	0	API5
2	74481622	74483176	1555	siNC_vs_siSMYD3_Peak9696	19.333	3.08663	2.64696	Promoter (<=1kb)	2	74483073	74494559	11487	1	ENSG00000115282	ENST00000489152	0	TTC31
1	115641942	115643166	1225	siNC_vs_siSMYD3_Peak1054	18.5309	3.08437	2.58689	Promoter (<=1kb)	1	115641970	115698221	56252	1	ENSG00000173218	ENST00000355485	0	VANGL1
11	69048865	69049798	934	siNC_vs_siSMYD3_Peak3253	24.1971	3.08436	2.97179	Promoter (<=1kb)	11	69048932	69090597	41666	1	ENSG00000162341	ENST00000294309	0	TPCN2
19	13839801	13842818	3018	siNC_vs_siSMYD3_Peak8551	24.7426	3.08422	3.00402	Promoter (<=1kb)	19	13823880	13842928	19049	2	ENSG00000267519	ENST00000587762	110	AC020916.1
1	156767525	156768802	1278	siNC_vs_siSMYD3_Peak1307	20.5775	3.08383	2.73827	Promoter (<=1kb)	1	156767535	156800815	33281	1	ENSG00000143294	ENST00000271526	0	PRCC
17	4738683	4740137	1455	siNC_vs_siSMYD3_Peak6989	17.1526	3.08359	2.47575	Promoter (<=1kb)	17	4739833	4746113	6281	1	ENSG00000141497	ENST00000433935	0	ZMYND15
7	112450485	112451688	1204	siNC_vs_siSMYD3_Peak16031	19.09	3.083	2.63041	Promoter (<=1kb)	7	112451020	112458912	7893	1	ENSG00000006652	ENST00000476927	0	IFRD1
17	30378954	30379569	616	siNC_vs_siSMYD3_Peak7253	22.1783	3.08298	2.84675	Promoter (<=1kb)	17	30378927	30469989	91063	1	ENSG00000108582	ENST00000225719	27	CPD
17	18183830	18185324	1495	siNC_vs_siSMYD3_Peak7165	20.7077	3.0826	2.74795	Promoter (<=1kb)	17	18172625	18184667	12043	2	ENSG00000266677	ENST00000577847	0	AC087164.1
4	88007662	88008501	840	siNC_vs_siSMYD3_Peak12930	17.8236	3.08184	2.53192	Promoter (<=1kb)	4	88008232	88038371	30140	1	ENSG00000118762	ENST00000506727	0	PKD2
1	51617147	51617872	726	siNC_vs_siSMYD3_Peak702	18.4186	3.08137	2.57952	Promoter (<=1kb)	1	51617114	51776912	159799	1	ENSG00000117859	ENST00000489990	33	OSBPL9
15	23565665	23566962	1298	siNC_vs_siSMYD3_Peak5581	18.5663	3.08039	2.5915	Promoter (<=1kb)	15	23565674	23568044	2371	1	ENSG00000179455	ENST00000314520	0	MKRN3
1	225998543	225999304	762	siNC_vs_siSMYD3_Peak1725	17.3482	3.07955	2.49399	Promoter (<=1kb)	1	225982702	225999343	16642	2	ENSG00000143751	ENST00000272091	39	SDE2
4	183444661	183445710	1050	siNC_vs_siSMYD3_Peak13282	20.251	3.07949	2.71723	Promoter (<=1kb)	4	183444697	183446021	1325	1	ENSG00000168564	ENST00000510928	0	CDKN2AIP
3	183635674	183636504	831	siNC_vs_siSMYD3_Peak12451	15.6939	3.07869	2.34982	Promoter (<=1kb)	3	183635643	183671123	35481	1	ENSG00000114796	ENST00000475827	31	KLHL24
9	125188971	125190648	1678	siNC_vs_siSMYD3_Peak17516	22.1156	3.07849	2.84477	Promoter (<=1kb)	9	125146573	125189818	43246	2	ENSG00000119414	ENST00000373547	0	PPP6C
7	6057993	6059172	1180	siNC_vs_siSMYD3_Peak15433	18.1965	3.07846	2.56338	Promoter (<=1kb)	7	6046071	6059164	13094	2	ENSG00000086232	ENST00000431744	0	EIF2AK1
6	35342620	35343439	820	siNC_vs_siSMYD3_Peak14686	22.5404	3.07826	2.87233	Promoter (<=1kb)	6	35342614	35428178	85565	1	ENSG00000112033	ENST00000311565	6	PPARD
10	110303965	110304821	857	siNC_vs_siSMYD3_Peak2445	16.6306	3.07803	2.43376	Promoter (<=1kb)	10	110294062	110304697	10636	2	ENSG00000119953	ENST00000369592	0	SMNDC1
5	127517700	127518578	879	siNC_vs_siSMYD3_Peak13798	20.551	3.07726	2.73949	Promoter (<=1kb)	5	127517946	127524108	6163	1	ENSG00000164244	ENST00000507774	0	PRRC1
14	24136191	24137078	888	siNC_vs_siSMYD3_Peak5036	26.2626	3.07665	3.09358	Promoter (<=1kb)	14	24136194	24138962	2769	1	ENSG00000092010	ENST00000206451	0	PSME1
10	123008030	123008739	710	siNC_vs_siSMYD3_Peak2523	21.2443	3.07652	2.7877	Promoter (<=1kb)	10	122990808	123008687	17880	2	ENSG00000095574	ENST00000617859	0	IKZF5
19	57819418	57820504	1087	siNC_vs_siSMYD3_Peak9216	18.2051	3.07497	2.5657	Promoter (<=1kb)	19	57819719	57856233	36515	1	ENSG00000268750	ENST00000597134	0	AC010522.1
15	74433348	74433915	568	siNC_vs_siSMYD3_Peak5934	17.6012	3.07484	2.51709	Promoter (<=1kb)	15	74410026	74433704	23679	2	ENSG00000138623	ENST00000542748	0	SEMA7A
19	34254730	34255329	600	siNC_vs_siSMYD3_Peak8729	17.1715	3.07453	2.48158	Promoter (<=1kb)	19	34254597	34352831	98235	1	ENSG00000166398	ENST00000588338	133	KIAA0355
6	24720150	24720797	648	siNC_vs_siSMYD3_Peak14338	25.0057	3.0741	3.02402	Promoter (<=1kb)	6	24706096	24719998	13903	2	ENSG00000112308	ENST00000378102	-152	C6orf62
2	241150524	241151136	613	siNC_vs_siSMYD3_Peak10492	17.1214	3.07409	2.47757	Promoter (<=1kb)	2	241150496	241167174	16679	1	ENSG00000115685	ENST00000401987	28	PPP1R7
16	14975108	14976186	1079	siNC_vs_siSMYD3_Peak6368	21.6485	3.07402	2.81607	Promoter (<=1kb)	16	14975123	15037687	62565	1	ENSG00000179889	ENST00000569715	0	PDXDC1
17	781416	783057	1642	siNC_vs_siSMYD3_Peak6917	18.9211	3.07378	2.62191	Promoter (<=1kb)	17	759097	782341	23245	2	ENSG00000167699	ENST00000301329	0	GLOD4
20	37289254	37290555	1302	siNC_vs_siSMYD3_Peak10774	22.6549	3.07344	2.8819	Promoter (<=1kb)	20	37289638	37317260	27623	1	ENSG00000101363	ENST00000373606	0	MANBAL
1	241518735	241519710	976	siNC_vs_siSMYD3_Peak1825	20.1976	3.07304	2.71645	Promoter (<=1kb)	1	241513680	241519304	5625	2	ENSG00000091483	ENST00000493477	0	FH
15	58748015	58749773	1759	siNC_vs_siSMYD3_Peak5803	18.404	3.07282	2.58238	Promoter (<=1kb)	15	58588809	58749707	160899	2	ENSG00000137845	ENST00000260408	0	ADAM10
19	1438420	1439777	1358	siNC_vs_siSMYD3_Peak8245	23.5458	3.07279	2.93785	Promoter (<=1kb)	19	1438420	1440494	2075	1	ENSG00000115268	ENST00000592700	0	RPS15
9	128787196	128788125	930	siNC_vs_siSMYD3_Peak17599	21.8774	3.07176	2.8323	Promoter (<=1kb)	9	128787253	128810430	23178	1	ENSG00000107021	ENST00000372648	0	TBC1D13
17	30477389	30478188	800	siNC_vs_siSMYD3_Peak7255	21.1343	3.07175	2.78245	Promoter (<=1kb)	17	30477417	30490350	12934	1	ENSG00000108587	ENST00000467635	0	GOSR1
19	5902923	5903800	878	siNC_vs_siSMYD3_Peak8368	21.437	3.07125	2.80321	Promoter (<=1kb)	19	5891276	5903786	12511	2	ENSG00000174886	ENST00000418389	0	NDUFA11
2	75646732	75647595	864	siNC_vs_siSMYD3_Peak9712	17.8646	3.07109	2.54028	Promoter (<=1kb)	2	75646783	75647693	911	1	ENSG00000115364	ENST00000493686	0	MRPL19
4	159103266	159103940	675	siNC_vs_siSMYD3_Peak13209	16.4856	3.06908	2.42533	Promoter (<=1kb)	4	159104178	159314768	210591	1	ENSG00000109756	ENST00000505478	-238	RAPGEF2
10	68073938	68075193	1256	siNC_vs_siSMYD3_Peak2117	18.7159	3.06833	2.60874	Promoter (<=1kb)	10	68067182	68074857	7676	2	ENSG00000148634	ENST00000505760	0	HERC4
3	119462853	119463646	794	siNC_vs_siSMYD3_Peak12100	21.1021	3.06788	2.78207	Promoter (<=1kb)	3	119428949	119463615	34667	2	ENSG00000176142	ENST00000319172	0	TMEM39A
22	38272012	38272975	964	siNC_vs_siSMYD3_Peak11451	22.819	3.06744	2.89513	Promoter (<=1kb)	22	38219324	38272664	53341	2	ENSG00000198792	ENST00000361684	0	TMEM184B
17	32444533	32445829	1297	siNC_vs_siSMYD3_Peak7279	17.8163	3.0666	2.53849	Promoter (<=1kb)	17	32445667	32454611	8945	1	ENSG00000108671	ENST00000580904	0	PSMD11
1	28506097	28508510	2414	siNC_vs_siSMYD3_Peak418	23.8984	3.06585	2.96255	Promoter (<=1kb)	1	28506351	28509633	3283	1	ENSG00000242125	ENST00000437681	0	SNHG3
2	26346194	26347376	1183	siNC_vs_siSMYD3_Peak9357	17.0259	3.06584	2.47338	Promoter (<=1kb)	2	26308176	26346743	38568	2	ENSG00000173567	ENST00000435303	0	ADGRF3
5	74685253	74686108	856	siNC_vs_siSMYD3_Peak13599	19.5693	3.06494	2.67466	Promoter (<=1kb)	5	74685233	74721288	36056	1	ENSG00000049860	ENST00000261416	20	HEXB
1	34781247	34782782	1536	siNC_vs_siSMYD3_Peak497	14.1216	3.06456	2.20415	Promoter (<=1kb)	1	34782278	34786369	4092	1	ENSG00000188910	ENST00000373362	0	GJB3
1	25245882	25247423	1542	siNC_vs_siSMYD3_Peak331	20.0317	3.06423	2.70869	Promoter (<=1kb)	1	25242255	25246535	4281	2	ENSG00000117616	ENST00000566395	0	RSRP1
6	109381042	109382434	1393	siNC_vs_siSMYD3_Peak15009	21.5704	3.06419	2.81548	Promoter (<=1kb)	6	109366514	109381739	15226	2	ENSG00000135535	ENST00000504373	0	CD164
8	143267501	143268331	831	siNC_vs_siSMYD3_Peak16871	23.4511	3.06314	2.93657	Promoter (<=1kb)	8	143267445	143276931	9487	1	ENSG00000250571	ENST00000340042	56	GLI4
7	106283705	106284647	943	siNC_vs_siSMYD3_Peak16009	16.9735	3.0628	2.47036	Promoter (<=1kb)	7	106269155	106284632	15478	2	ENSG00000105835	ENST00000484527	0	NAMPT
3	196942654	196943763	1110	siNC_vs_siSMYD3_Peak12560	20.9172	3.06269	2.77182	Promoter (<=1kb)	3	196942674	196943543	870	1	ENSG00000270170	ENST00000602845	0	NCBP2AS2
11	68460774	68462200	1427	siNC_vs_siSMYD3_Peak3245	23.1098	3.06164	2.91613	Promoter (<=1kb)	11	68460813	68615252	154440	1	ENSG00000110075	ENST00000265636	0	PPP6R3
2	10447478	10448131	654	siNC_vs_siSMYD3_Peak9284	11.4683	3.06153	1.90533	Promoter (<=1kb)	2	10440601	10447780	7180	2	ENSG00000115758	ENST00000405333	0	ODC1
3	132417571	132418695	1125	siNC_vs_siSMYD3_Peak12215	18.3585	3.06152	2.58413	Promoter (<=1kb)	3	132417708	132539021	121314	1	ENSG00000138246	ENST00000650455	0	DNAJC13
10	48306717	48307728	1012	siNC_vs_siSMYD3_Peak2061	18.7342	3.0614	2.61341	Promoter (<=1kb)	10	48306753	48439360	132608	1	ENSG00000107643	ENST00000374179	0	MAPK8
1	226185911	226187306	1396	siNC_vs_siSMYD3_Peak1732	18.1357	3.06081	2.56685	Promoter (<=1kb)	1	226144679	226186741	42063	2	ENSG00000182827	ENST00000366812	0	ACBD3
20	56468663	56469415	753	siNC_vs_siSMYD3_Peak10924	23.8283	3.05967	2.96123	Promoter (<=1kb)	20	56468678	56517201	48524	1	ENSG00000022277	ENST00000449062	0	RTF2
5	14143742	14146816	3075	siNC_vs_siSMYD3_Peak13377	19.5466	3.05928	2.67565	Promoter (<=1kb)	5	14143837	14508676	364840	1	ENSG00000038382	ENST00000512070	0	TRIO
9	98118417	98119557	1141	siNC_vs_siSMYD3_Peak17348	18.7448	3.05883	2.61543	Promoter (<=1kb)	9	98069275	98119210	49936	2	ENSG00000106785	ENST00000375098	0	TRIM14
12	65169628	65171333	1706	siNC_vs_siSMYD3_Peak4156	20.0818	3.05728	2.71557	Promoter (<=1kb)	12	65171262	65171917	656	1	ENSG00000276853	ENST00000621847	0	AC026124.2
14	67694935	67695748	814	siNC_vs_siSMYD3_Peak5278	17.6213	3.05709	2.52709	Promoter (<=1kb)	14	67678034	67695733	17700	2	ENSG00000072042	ENST00000428130	0	RDH11
10	114821768	114822894	1127	siNC_vs_siSMYD3_Peak2473	18.6931	3.05593	2.61282	Promoter (<=1kb)	10	114821770	114833465	11696	1	ENSG00000151553	ENST00000369246	0	FAM160B1
14	56579729	56580635	907	siNC_vs_siSMYD3_Peak5196	21.1061	3.0559	2.78799	Promoter (<=1kb)	14	56579798	56649515	69718	1	ENSG00000070269	ENST00000261556	0	TMEM260
1	169485189	169485925	737	siNC_vs_siSMYD3_Peak1404	16.7038	3.05554	2.45067	Promoter (<=1kb)	1	169463929	169485931	22003	2	ENSG00000117479	ENST00000367804	6	SLC19A2
6	30684052	30684648	597	siNC_vs_siSMYD3_Peak14552	17.9939	3.05355	2.55895	Promoter (<=1kb)	6	30676389	30684744	8356	2	ENSG00000146112	ENST00000615892	96	PPP1R18
3	98521675	98522900	1226	siNC_vs_siSMYD3_Peak12014	20.6122	3.05355	2.75494	Promoter (<=1kb)	3	98497912	98522887	24976	2	ENSG00000080822	ENST00000502288	0	CLDND1
11	117097371	117098360	990	siNC_vs_siSMYD3_Peak3502	15.8523	3.05353	2.37615	Promoter (<=1kb)	11	116845593	117098271	252679	2	ENSG00000160584	ENST00000415541	0	SIK3
4	44725795	44727001	1207	siNC_vs_siSMYD3_Peak12749	19.3484	3.05286	2.66398	Promoter (<=1kb)	4	44701795	44726556	24762	2	ENSG00000163281	ENST00000295448	0	GNPDA2
1	27322291	27323121	831	siNC_vs_siSMYD3_Peak386	22.8074	3.05243	2.90147	Promoter (<=1kb)	1	27322300	27335545	13246	1	ENSG00000186501	ENST00000498220	0	TMEM222
9	93576793	93577787	995	siNC_vs_siSMYD3_Peak17296	19.1487	3.05243	2.64922	Promoter (<=1kb)	9	93576747	93679583	102837	1	ENSG00000197724	ENST00000610682	46	PHF2
4	143513636	143515326	1691	siNC_vs_siSMYD3_Peak13144	19.9819	3.05153	2.71109	Promoter (<=1kb)	4	143513702	143557486	43785	1	ENSG00000153147	ENST00000283131	0	SMARCA5
17	81510669	81512705	2037	siNC_vs_siSMYD3_Peak7937	25.6693	3.05056	3.0729	Promoter (<=1kb)	17	81509999	81511848	1850	2	ENSG00000184009	ENST00000574671	0	ACTG1
12	56042005	56043145	1141	siNC_vs_siSMYD3_Peak4062	20.8334	3.05034	2.77186	Promoter (<=1kb)	12	56042140	56044223	2084	1	ENSG00000197728	ENST00000548590	0	RPS26
2	134918790	134920310	1521	siNC_vs_siSMYD3_Peak9980	16.927	3.04774	2.47352	Promoter (<=1kb)	2	134918822	134954799	35978	1	ENSG00000082258	ENST00000452839	0	CCNT2
1	23979358	23980388	1031	siNC_vs_siSMYD3_Peak317	22.731	3.04774	2.89885	Promoter (<=1kb)	1	23964347	23980327	15981	2	ENSG00000188529	ENST00000492112	0	SRSF10
15	39919459	39921269	1811	siNC_vs_siSMYD3_Peak5635	16.4746	3.04638	2.43507	Promoter (<=1kb)	15	39799008	39920266	121259	2	ENSG00000166073	ENST00000561100	0	GPR176
11	59614605	59615725	1121	siNC_vs_siSMYD3_Peak2961	16.0387	3.04588	2.39662	Promoter (<=1kb)	11	59574398	59615774	41377	2	ENSG00000110048	ENST00000263847	49	OSBP
7	38178209	38179260	1052	siNC_vs_siSMYD3_Peak15647	19.0617	3.04588	2.64575	Promoter (<=1kb)	7	38178222	38230671	52450	1	ENSG00000010270	ENST00000009041	0	STARD3NL
3	111072058	111072926	869	siNC_vs_siSMYD3_Peak12059	16.8931	3.04558	2.47165	Promoter (<=1kb)	3	111072168	111193539	121372	1	ENSG00000177707	ENST00000493615	0	NECTIN3
12	48956718	48957487	770	siNC_vs_siSMYD3_Peak3929	20.5614	3.04503	2.75541	Promoter (<=1kb)	12	48935723	48957487	21765	2	ENSG00000134287	ENST00000256682	0	ARF3
2	3557499	3558292	794	siNC_vs_siSMYD3_Peak9257	19.357	3.04433	2.66866	Promoter (<=1kb)	2	3544793	3558289	13497	2	ENSG00000171865	ENST00000436842	0	RNASEH1
19	19320825	19321903	1079	siNC_vs_siSMYD3_Peak8684	20.6997	3.04423	2.76546	Promoter (<=1kb)	19	19320829	19358754	37926	1	ENSG00000129933	ENST00000262815	0	MAU2
19	8320516	8322887	2372	siNC_vs_siSMYD3_Peak8421	20.8279	3.04337	2.77478	Promoter (<=1kb)	19	8308283	8321379	13097	2	ENSG00000167774	ENST00000598884	0	AC010323.1
5	112707482	112708430	949	siNC_vs_siSMYD3_Peak13742	22.0883	3.04232	2.86004	Promoter (<=1kb)	5	112707498	112767322	59825	1	ENSG00000134982	ENST00000509732	0	APC
20	6006140	6007338	1199	siNC_vs_siSMYD3_Peak10587	15.3604	3.04229	2.33598	Promoter (<=1kb)	20	6007252	6037393	30142	1	ENSG00000088766	ENST00000378868	0	CRLS1
9	75026969	75028367	1399	siNC_vs_siSMYD3_Peak17199	17.7728	3.04116	2.54698	Promoter (<=1kb)	9	74980790	75028293	47504	2	ENSG00000156017	ENST00000376834	0	CARNMT1
11	76443634	76444662	1029	siNC_vs_siSMYD3_Peak3330	22.6815	3.04086	2.89897	Promoter (<=1kb)	11	76441338	76444574	3237	2	ENSG00000255135	ENST00000530759	0	AP002360.2
11	70203294	70204772	1479	siNC_vs_siSMYD3_Peak3264	26.7698	3.03981	3.13855	Promoter (<=1kb)	11	70203296	70207390	4095	1	ENSG00000168040	ENST00000301838	0	FADD
9	129641067	129642196	1130	siNC_vs_siSMYD3_Peak17634	20.1413	3.03973	2.72814	Promoter (<=1kb)	9	129634604	129642169	7566	2	ENSG00000148331	ENST00000450050	0	ASB6
2	69013285	69014053	769	siNC_vs_siSMYD3_Peak9623	17.0692	3.03887	2.48979	Promoter (<=1kb)	2	69013306	69146401	133096	1	ENSG00000169604	ENST00000409829	0	ANTXR1
11	110295760	110296648	889	siNC_vs_siSMYD3_Peak3476	18.3221	3.03844	2.59218	Promoter (<=1kb)	11	109864295	110296612	432318	2	ENSG00000137710	ENST00000645527	0	RDX
15	57706689	57707598	910	siNC_vs_siSMYD3_Peak5802	20.338	3.03777	2.74309	Promoter (<=1kb)	15	57706695	57714882	8188	1	ENSG00000255529	ENST00000494490	0	POLR2M
16	56730212	56730804	593	siNC_vs_siSMYD3_Peak6619	18.3149	3.03736	2.59213	Promoter (<=1kb)	16	56730149	56823798	93650	1	ENSG00000102900	ENST00000569863	63	NUP93
2	151410008	151411074	1067	siNC_vs_siSMYD3_Peak10013	18.2552	3.0373	2.58744	Promoter (<=1kb)	2	151410090	151475388	65299	1	ENSG00000080345	ENST00000430328	0	RIF1
14	74763353	74764524	1172	siNC_vs_siSMYD3_Peak5344	17.1852	3.03627	2.50079	Promoter (<=1kb)	14	74763366	74836190	72825	1	ENSG00000119596	ENST00000552421	0	YLPM1
13	36998402	36999325	924	siNC_vs_siSMYD3_Peak4695	19.5674	3.03604	2.68819	Promoter (<=1kb)	13	36998816	37006153	7338	1	ENSG00000120699	ENST00000489088	0	EXOSC8
15	59656789	59657492	704	siNC_vs_siSMYD3_Peak5813	24.0664	3.03597	2.98679	Promoter (<=1kb)	15	59639109	59657479	18371	2	ENSG00000140307	ENST00000396061	0	GTF2A2
22	46071698	46075497	3800	siNC_vs_siSMYD3_Peak11579	22.5063	3.03487	2.89062	Promoter (1-2kb)	22	46067356	46069891	2536	2	ENSG00000235159	ENST00000412643	-1807	AL121672.2
2	53969722	53970699	978	siNC_vs_siSMYD3_Peak9510	18.869	3.03428	2.6366	Promoter (<=1kb)	2	53936095	53970778	34684	2	ENSG00000068878	ENST00000481518	79	PSME4
1	39104833	39106639	1807	siNC_vs_siSMYD3_Peak559	19.8919	3.03422	2.71279	Promoter (<=1kb)	1	39105411	39323008	217598	1	ENSG00000127603	ENST00000524432	0	MACF1
16	67109944	67110705	762	siNC_vs_siSMYD3_Peak6669	20.3684	3.03421	2.74694	Promoter (<=1kb)	16	67109958	67144376	34419	1	ENSG00000125149	ENST00000563853	0	C16orf70
2	9629293	9630920	1628	siNC_vs_siSMYD3_Peak9272	17.9127	3.03354	2.56191	Promoter (<=1kb)	2	9583972	9630616	46645	2	ENSG00000134308	ENST00000381844	0	YWHAQ
11	62725121	62727407	2287	siNC_vs_siSMYD3_Peak3010	22.7567	3.03334	2.90731	Promoter (<=1kb)	11	62690275	62727384	37110	2	ENSG00000234857	ENST00000403734	0	HNRNPUL2-BSCL2
15	58932099	58933555	1457	siNC_vs_siSMYD3_Peak5807	16.2129	3.03171	2.41894	Promoter (<=1kb)	15	58894090	58933449	39360	2	ENSG00000137776	ENST00000558756	0	SLTM
16	50153519	50154605	1087	siNC_vs_siSMYD3_Peak6579	22.222	3.03099	2.87413	Promoter (<=1kb)	16	50154161	50235306	81146	1	ENSG00000121274	ENST00000562717	0	TENT4B
22	46761832	46763379	1548	siNC_vs_siSMYD3_Peak11598	20.2578	3.03097	2.74063	Promoter (<=1kb)	22	46762617	47175699	413083	1	ENSG00000054611	ENST00000380995	0	TBC1D22A
2	135741749	135743281	1533	siNC_vs_siSMYD3_Peak9984	19.1968	3.0309	2.66305	Promoter (<=1kb)	2	135741786	135761881	20096	1	ENSG00000144224	ENST00000426921	0	UBXN4
2	201070876	201071684	809	siNC_vs_siSMYD3_Peak10261	19.1864	3.03066	2.66238	Promoter (<=1kb)	2	201071433	201085513	14081	1	ENSG00000119013	ENST00000450023	0	NDUFB3
15	63504639	63505952	1314	siNC_vs_siSMYD3_Peak5837	18.1144	3.03035	2.57958	Promoter (<=1kb)	15	63504656	63574152	69497	1	ENSG00000140455	ENST00000561326	0	USP3
11	119018634	119019604	971	siNC_vs_siSMYD3_Peak3540	17.7958	3.02941	2.55443	Promoter (<=1kb)	11	119015712	119018678	2967	2	ENSG00000118181	ENST00000527791	0	RPS25
19	3555955	3557540	1586	siNC_vs_siSMYD3_Peak8315	21.5322	3.02931	2.82944	Promoter (<=1kb)	19	3544199	3557563	13365	2	ENSG00000161091	ENST00000588918	23	MFSD12
1	64965351	64966442	1092	siNC_vs_siSMYD3_Peak789	17.7572	3.02858	2.55169	Promoter (<=1kb)	1	64833243	64966370	133128	2	ENSG00000162434	ENST00000673046	0	JAK1
17	50396188	50397520	1333	siNC_vs_siSMYD3_Peak7610	19.5915	3.02827	2.69366	Promoter (<=1kb)	17	50395974	50397504	1531	2	ENSG00000108829	ENST00000576448	0	LRRC59
5	151757911	151758560	650	siNC_vs_siSMYD3_Peak14009	14.4504	3.0274	2.25496	Promoter (<=1kb)	5	151742822	151758631	15810	2	ENSG00000177556	ENST00000313115	71	ATOX1
5	61332906	61334175	1270	siNC_vs_siSMYD3_Peak13535	19.3979	3.02732	2.67978	Promoter (<=1kb)	5	61332258	61546172	213915	1	ENSG00000130449	ENST00000252744	648	ZSWIM6
20	38472791	38473796	1006	siNC_vs_siSMYD3_Peak10788	20.5642	3.02708	2.76413	Promoter (<=1kb)	20	38472816	38578859	106044	1	ENSG00000170471	ENST00000397042	0	RALGAPB
15	75903956	75904876	921	siNC_vs_siSMYD3_Peak5971	16.3687	3.02664	2.43515	Promoter (<=1kb)	15	75903958	75910429	6472	1	ENSG00000167196	ENST00000565131	0	FBXO22
21	32392260	32392984	725	siNC_vs_siSMYD3_Peak11058	17.7617	3.0263	2.55314	Promoter (<=1kb)	21	32311018	32393012	81995	2	ENSG00000142207	ENST00000382751	28	URB1
13	99501496	99502635	1140	siNC_vs_siSMYD3_Peak4873	17.9404	3.0263	2.56759	Promoter (<=1kb)	13	99501472	99564048	62577	1	ENSG00000125304	ENST00000376387	24	TM9SF2
12	65823592	65826982	3391	siNC_vs_siSMYD3_Peak4161	19.7105	3.02625	2.70336	Promoter (<=1kb)	12	65824131	65966295	142165	1	ENSG00000149948	ENST00000403681	0	HMGA2
7	45110803	45112545	1743	siNC_vs_siSMYD3_Peak15707	24.0233	3.02624	2.98884	Promoter (<=1kb)	7	45100100	45111697	11598	2	ENSG00000136270	ENST00000258770	0	TBRG4
1	114779969	114780737	769	siNC_vs_siSMYD3_Peak1047	18.5581	3.02623	2.61645	Promoter (<=1kb)	1	114769479	114780685	11207	2	ENSG00000052723	ENST00000060969	0	SIKE1
9	101397761	101398593	833	siNC_vs_siSMYD3_Peak17371	16.1153	3.02617	2.41286	Promoter (<=1kb)	9	101387633	101398618	10986	2	ENSG00000136897	ENST00000374865	25	MRPL50
2	197433567	197435005	1439	siNC_vs_siSMYD3_Peak10234	20.3231	3.02595	2.74766	Promoter (<=1kb)	2	197420181	197435016	14836	2	ENSG00000115524	ENST00000414174	11	SF3B1
5	1110652	1112119	1468	siNC_vs_siSMYD3_Peak13338	19.5045	3.02545	2.68858	Promoter (<=1kb)	5	1050384	1112063	61680	2	ENSG00000113504	ENST00000264930	0	SLC12A7
1	85464135	85465399	1265	siNC_vs_siSMYD3_Peak866	14.2114	3.0253	2.23189	Promoter (<=1kb)	1	85318485	85465159	146675	2	ENSG00000153904	ENST00000284031	0	DDAH1
7	16644353	16645635	1283	siNC_vs_siSMYD3_Peak15480	22.601	3.02467	2.90153	Promoter (<=1kb)	7	16644670	16645573	904	2	ENSG00000106524	ENST00000627859	0	ANKMY2
20	49046292	49047517	1226	siNC_vs_siSMYD3_Peak10865	23.6308	3.02434	2.96597	Promoter (<=1kb)	20	49046312	49096949	50638	1	ENSG00000124207	ENST00000262982	0	CSE1L
15	58987681	58988923	1243	siNC_vs_siSMYD3_Peak5809	17.1411	3.02401	2.50293	Promoter (<=1kb)	15	58987952	59097054	109103	1	ENSG00000157450	ENST00000559209	0	RNF111
11	93738690	93741510	2821	siNC_vs_siSMYD3_Peak3400	19.3449	3.02388	2.67748	Promoter (<=1kb)	11	93729948	93741494	11547	2	ENSG00000166012	ENST00000323981	0	TAF1D
12	109995484	109996411	928	siNC_vs_siSMYD3_Peak4373	21.0751	3.0233	2.80134	Promoter (<=1kb)	12	109929802	109996389	66588	2	ENSG00000139436	ENST00000354574	0	GIT2
20	58981295	58982278	984	siNC_vs_siSMYD3_Peak10944	17.627	3.02234	2.54405	Promoter (<=1kb)	20	58981275	58995133	13859	1	ENSG00000101158	ENST00000460601	20	NELFCD
11	128521420	128522253	834	siNC_vs_siSMYD3_Peak3616	13.7544	3.02172	2.18645	Promoter (<=1kb)	11	128460244	128522201	61958	2	ENSG00000134954	ENST00000526145	0	ETS1
7	29684516	29685607	1092	siNC_vs_siSMYD3_Peak15600	18.3895	3.02073	2.60591	Promoter (<=1kb)	7	29598795	29685255	86461	2	ENSG00000225264	ENST00000442865	0	ZNRF2P2
6	159788213	159789615	1403	siNC_vs_siSMYD3_Peak15292	19.1938	3.0207	2.66768	Promoter (<=1kb)	6	159778498	159789602	11105	2	ENSG00000120438	ENST00000321394	0	TCP1
2	208266252	208266878	627	siNC_vs_siSMYD3_Peak10314	18.2192	3.02059	2.59256	Promoter (<=1kb)	2	208266255	208358746	92492	1	ENSG00000115020	ENST00000264380	0	PIKFYVE
9	137128927	137130632	1706	siNC_vs_siSMYD3_Peak17778	19.7394	3.02037	2.70828	Distal Intergenic	9	137139154	137168756	29603	1	ENSG00000176884	ENST00000371561	-8522	GRIN1
4	39697527	39699846	2320	siNC_vs_siSMYD3_Peak12724	19.2713	3.02011	2.67378	Promoter (<=1kb)	4	39698109	39778384	80276	1	ENSG00000078140	ENST00000510934	0	UBE2K
3	185823006	185824996	1991	siNC_vs_siSMYD3_Peak12478	18.0149	3.02004	2.57655	Promoter (<=1kb)	3	185689455	185823271	133817	2	ENSG00000073792	ENST00000461957	0	IGF2BP2
2	46914842	46915768	927	siNC_vs_siSMYD3_Peak9489	19.754	3.01884	2.71008	Promoter (<=1kb)	2	46901967	46915761	13795	2	ENSG00000180398	ENST00000649435	0	MCFD2
17	44829045	44830672	1628	siNC_vs_siSMYD3_Peak7495	16.3425	3.01854	2.43671	Promoter (<=1kb)	17	44798448	44830287	31840	2	ENSG00000182963	ENST00000592524	0	GJC1
6	24402905	24404027	1123	siNC_vs_siSMYD3_Peak14332	21.179	3.01787	2.81103	Promoter (<=1kb)	6	24402908	24426194	23287	1	ENSG00000124532	ENST00000274747	0	MRS2
6	36594399	36596467	2069	siNC_vs_siSMYD3_Peak14705	20.2	3.01701	2.74317	Promoter (<=1kb)	6	36594592	36602197	7606	1	ENSG00000112081	ENST00000620941	0	SRSF3
11	94492967	94493809	843	siNC_vs_siSMYD3_Peak3409	20.4473	3.01686	2.76079	Promoter (<=1kb)	11	94479743	94493812	14070	2	ENSG00000020922	ENST00000538923	3	MRE11
12	120193862	120195024	1163	siNC_vs_siSMYD3_Peak4439	17.3052	3.01681	2.52011	Promoter (<=1kb)	12	120127202	120194715	67514	2	ENSG00000089154	ENST00000300648	0	GCN1
17	4364872	4366619	1748	siNC_vs_siSMYD3_Peak6984	19.0938	3.01609	2.66236	Promoter (<=1kb)	17	4269259	4366482	97224	2	ENSG00000132388	ENST00000396981	0	UBE2G1
11	47425450	47426379	930	siNC_vs_siSMYD3_Peak2913	21.3661	3.01607	2.82458	Promoter (<=1kb)	11	47418769	47426266	7498	2	ENSG00000165916	ENST00000602866	0	PSMC3
7	41700876	41702049	1174	siNC_vs_siSMYD3_Peak15661	16.9838	3.01579	2.49355	Promoter (<=1kb)	7	41689534	41700609	11076	2	ENSG00000122641	ENST00000442711	-267	INHBA
6	56842801	56843631	831	siNC_vs_siSMYD3_Peak14846	13.032	3.0157	2.11149	Promoter (<=1kb)	6	56458968	56843153	384186	2	ENSG00000151914	ENST00000361203	0	DST
4	37825578	37827614	2037	siNC_vs_siSMYD3_Peak12705	19.7101	3.01477	2.70882	Promoter (<=1kb)	4	37826660	37839663	13004	1	ENSG00000169299	ENST00000625312	0	PGM2
5	79236161	79238250	2090	siNC_vs_siSMYD3_Peak13631	19.4841	3.01469	2.69222	Promoter (<=1kb)	5	79236131	79327211	91081	1	ENSG00000152409	ENST00000396137	30	JMY
9	111661145	111662612	1468	siNC_vs_siSMYD3_Peak17419	17.7024	3.01413	2.55413	Promoter (<=1kb)	9	111661605	111670226	8622	1	ENSG00000242616	ENST00000374293	0	GNG10
11	65719085	65720882	1798	siNC_vs_siSMYD3_Peak3140	25.269	3.01407	3.06758	Promoter (<=1kb)	11	65714005	65720486	6482	2	ENSG00000172922	ENST00000644198	0	RNASEH2C
1	42658441	42659394	954	siNC_vs_siSMYD3_Peak602	19.3149	3.01326	2.68032	Promoter (<=1kb)	1	42658456	42667440	8985	1	ENSG00000171960	ENST00000372550	0	PPIH
19	49487639	49489935	2297	siNC_vs_siSMYD3_Peak9072	26.4348	3.01152	3.13387	Promoter (<=1kb)	19	49489850	49491811	1962	1	ENSG00000142541	ENST00000476268	0	RPL13A
8	125091147	125092533	1387	siNC_vs_siSMYD3_Peak16820	18.9289	3.01131	2.65213	Promoter (<=1kb)	8	125091679	125182256	90578	1	ENSG00000156831	ENST00000523741	0	NSMCE2
21	43719109	43720848	1740	siNC_vs_siSMYD3_Peak11165	27.84	3.01068	3.209	Promoter (<=1kb)	21	43719129	43762299	43171	1	ENSG00000160209	ENST00000291565	0	PDXK
6	42745084	42746043	960	siNC_vs_siSMYD3_Peak14757	18.3733	3.01035	2.60961	Promoter (<=1kb)	6	42744498	42746103	1606	2	ENSG00000124659	ENST00000372876	60	TBCC
19	11089466	11090285	820	siNC_vs_siSMYD3_Peak8483	27.737	3.00999	3.20398	Promoter (<=1kb)	19	11089478	11131812	42335	1	ENSG00000130164	ENST00000558013	0	LDLR
7	98878425	98879831	1407	siNC_vs_siSMYD3_Peak15909	19.3616	3.00925	2.68572	Promoter (<=1kb)	7	98878490	99013243	134754	1	ENSG00000196367	ENST00000355540	0	TRRAP
16	69311372	69312147	776	siNC_vs_siSMYD3_Peak6723	17.8313	3.00873	2.56719	Promoter (<=1kb)	16	69311350	69326939	15590	1	ENSG00000132612	ENST00000254950	22	VPS4A
17	21284725	21286430	1706	siNC_vs_siSMYD3_Peak7200	21.1387	3.0086	2.81273	Promoter (<=1kb)	17	21284822	21315228	30407	1	ENSG00000034152	ENST00000496046	0	MAP2K3
12	57591242	57592024	783	siNC_vs_siSMYD3_Peak4118	19.8291	3.00754	2.72096	Promoter (<=1kb)	12	57591243	57601879	10637	1	ENSG00000166908	ENST00000550465	0	PIP4K2C
4	139301565	139302800	1236	siNC_vs_siSMYD3_Peak13116	20.0514	3.00682	2.73739	Promoter (<=1kb)	4	139289917	139302551	12635	2	ENSG00000109390	ENST00000394228	0	NDUFC1
21	44871774	44873582	1809	siNC_vs_siSMYD3_Peak11185	18.5888	3.00677	2.62815	Promoter (<=1kb)	21	44855238	44873032	17795	2	ENSG00000183255	ENST00000494690	0	PTTG1IP
6	28251482	28252287	806	siNC_vs_siSMYD3_Peak14476	19.0723	3.00669	2.66523	Promoter (<=1kb)	6	28241697	28252269	10573	2	ENSG00000187626	ENST00000377294	0	ZKSCAN4
5	177592184	177592937	754	siNC_vs_siSMYD3_Peak14118	19.9565	3.00665	2.73063	Promoter (<=1kb)	5	177592203	177597242	5040	1	ENSG00000184840	ENST00000332598	0	TMED9
1	207752129	207753048	920	siNC_vs_siSMYD3_Peak1616	18.2992	3.0057	2.60601	Promoter (<=1kb)	1	207752123	207793646	41524	1	ENSG00000117335	ENST00000480003	6	CD46
11	118572433	118573467	1035	siNC_vs_siSMYD3_Peak3526	17.8916	3.00535	2.57368	Promoter (<=1kb)	11	118572436	118603033	30598	1	ENSG00000095139	ENST00000534182	0	ARCN1
1	150268016	150269050	1035	siNC_vs_siSMYD3_Peak1147	18.3773	3.00509	2.61244	Promoter (<=1kb)	1	150265404	150269016	3613	2	ENSG00000117362	ENST00000369109	0	APH1A
14	105299899	105300963	1065	siNC_vs_siSMYD3_Peak5563	19.4626	3.00421	2.69565	Promoter (<=1kb)	14	105300563	105394672	94110	1	ENSG00000179364	ENST00000430725	0	PACS2
7	75526926	75528104	1179	siNC_vs_siSMYD3_Peak15810	20.1712	3.00406	2.74731	Promoter (<=1kb)	7	75507747	75528051	20305	2	ENSG00000127957	ENST00000394921	0	PMS2P3
1	9293019	9294321	1303	siNC_vs_siSMYD3_Peak144	17.6135	3.00385	2.5518	Promoter (<=1kb)	1	9292894	9369532	76639	1	ENSG00000171621	ENST00000328089	125	SPSB1
13	110912503	110915029	2527	siNC_vs_siSMYD3_Peak4922	18.9888	3.00361	2.66038	Promoter (<=1kb)	13	110892692	110915006	22315	2	ENSG00000088448	ENST00000310847	0	ANKRD10
8	100558920	100559707	788	siNC_vs_siSMYD3_Peak16718	17.9535	3.0031	2.57974	Promoter (<=1kb)	8	100529525	100559526	30002	2	ENSG00000186106	ENST00000524072	0	ANKRD46
11	57712598	57713540	943	siNC_vs_siSMYD3_Peak2942	20.1954	3.00245	2.74981	Promoter (<=1kb)	11	57712600	57739181	26582	1	ENSG00000213593	ENST00000524972	0	TMX2
19	10961068	10962096	1029	siNC_vs_siSMYD3_Peak8482	14.8992	3.00229	2.3111	Promoter (<=1kb)	19	10961081	11061816	100736	1	ENSG00000127616	ENST00000541122	0	SMARCA4
1	15847881	15850359	2479	siNC_vs_siSMYD3_Peak220	17.2786	3.00207	2.52496	Promoter (<=1kb)	1	15834474	15848147	13674	2	ENSG00000179743	ENST00000317122	0	AL450998.2
19	29211843	29213155	1313	siNC_vs_siSMYD3_Peak8700	17.2232	3.00057	2.52104	Promoter (<=1kb)	19	29205320	29213151	7832	2	ENSG00000169021	ENST00000304863	0	UQCRFS1
4	108620584	108621878	1295	siNC_vs_siSMYD3_Peak13012	20.3585	3.00049	2.76236	Promoter (<=1kb)	4	108620590	108625255	4666	1	ENSG00000109475	ENST00000394665	0	RPL34
12	56104643	56106039	1397	siNC_vs_siSMYD3_Peak4066	18.1258	3.00011	2.59496	Promoter (<=1kb)	12	56104919	56109901	4983	1	ENSG00000170515	ENST00000553057	0	PA2G4
11	64318131	64318792	662	siNC_vs_siSMYD3_Peak3067	31.2586	2.99979	3.38132	Promoter (<=1kb)	11	64318182	64321740	3559	1	ENSG00000126432	ENST00000352435	0	PRDX5
3	123584167	123584987	821	siNC_vs_siSMYD3_Peak12140	15.5685	2.99925	2.37596	Promoter (<=1kb)	3	123500568	123584555	83988	2	ENSG00000206527	ENST00000469317	0	HACD2
1	40040742	40041701	960	siNC_vs_siSMYD3_Peak571	22.3157	2.99876	2.89562	Promoter (<=1kb)	1	40040752	40071608	30857	1	ENSG00000131236	ENST00000372798	0	CAP1
1	36463473	36464384	912	siNC_vs_siSMYD3_Peak533	21.5968	2.99854	2.84848	Promoter (<=1kb)	1	36455718	36464384	8667	2	ENSG00000116898	ENST00000373116	0	MRPS15
14	64914460	64915325	866	siNC_vs_siSMYD3_Peak5254	20.8157	2.99852	2.79535	Promoter (<=1kb)	14	64914485	65061803	147319	1	ENSG00000125954	ENST00000552941	0	CHURC1-FNTB
3	111978965	111979822	858	siNC_vs_siSMYD3_Peak12063	19.4673	2.99842	2.69878	Promoter (<=1kb)	3	111979010	111992271	13262	1	ENSG00000144827	ENST00000491580	0	ABHD10
2	9206828	9208183	1356	siNC_vs_siSMYD3_Peak9266	19.9914	2.99839	2.73712	Promoter (<=1kb)	2	9206812	9405678	198867	1	ENSG00000151693	ENST00000281419	16	ASAP2
6	87155600	87157049	1450	siNC_vs_siSMYD3_Peak14924	19.7367	2.99801	2.7188	Promoter (<=1kb)	6	87155621	87260645	105025	1	ENSG00000188994	ENST00000496806	0	ZNF292
15	66503269	66504893	1625	siNC_vs_siSMYD3_Peak5871	22.81	2.99795	2.92762	Promoter (<=1kb)	15	66498015	66504855	6841	2	ENSG00000174444	ENST00000307961	0	RPL4
14	21510471	21511243	773	siNC_vs_siSMYD3_Peak4990	17.6904	2.99791	2.56094	Promoter (<=1kb)	14	21502379	21511259	8881	2	ENSG00000165819	ENST00000538267	16	METTL3
19	46745130	46746384	1255	siNC_vs_siSMYD3_Peak8988	18.5206	2.99744	2.62733	Promoter (<=1kb)	19	46733075	46745830	12756	2	ENSG00000090372	ENST00000597063	0	STRN4
16	1962916	1964807	1892	siNC_vs_siSMYD3_Peak6205	20.7325	2.99549	2.79103	Promoter (<=1kb)	16	1962060	1964803	2744	2	ENSG00000140988	ENST00000526522	0	RPS2
5	172005337	172006722	1386	siNC_vs_siSMYD3_Peak14059	19.1252	2.99523	2.67473	Promoter (<=1kb)	5	171861552	172006640	145089	2	ENSG00000072803	ENST00000265094	0	FBXW11
12	47705321	47706016	696	siNC_vs_siSMYD3_Peak3898	21.1767	2.99493	2.82188	Promoter (<=1kb)	12	47663293	47705986	42694	2	ENSG00000005175	ENST00000380650	0	RPAP3
20	24992030	24992706	677	siNC_vs_siSMYD3_Peak10658	16.9551	2.99486	2.50116	Promoter (<=1kb)	20	24962925	24992642	29718	2	ENSG00000101474	ENST00000451442	0	APMAP
20	33490181	33491088	908	siNC_vs_siSMYD3_Peak10704	21.9212	2.99385	2.87226	Promoter (<=1kb)	20	33490117	33650036	159920	1	ENSG00000078699	ENST00000375279	64	CBFA2T2
19	1249841	1252208	2368	siNC_vs_siSMYD3_Peak8235	25.1689	2.99332	3.07182	Promoter (<=1kb)	19	1249888	1258699	8812	1	ENSG00000167470	ENST00000591446	0	MIDN
16	68310124	68311700	1577	siNC_vs_siSMYD3_Peak6710	19.0083	2.99311	2.66691	Promoter (<=1kb)	16	68298034	68310946	12913	2	ENSG00000103061	ENST00000263997	0	SLC7A6OS
14	73886766	73887512	747	siNC_vs_siSMYD3_Peak5334	18.6237	2.99252	2.6377	Promoter (<=1kb)	14	73886805	73932278	45474	1	ENSG00000119725	ENST00000324593	0	ZNF410
16	67563123	67564494	1372	siNC_vs_siSMYD3_Peak6690	16.3672	2.99181	2.45171	Promoter (<=1kb)	16	67549214	67563958	14745	2	ENSG00000261386	ENST00000605277	0	AC027682.4
12	52949156	52950628	1473	siNC_vs_siSMYD3_Peak3995	21.6288	2.99141	2.85405	Promoter (<=1kb)	12	52949805	52951645	1841	1	ENSG00000111057	ENST00000548015	0	KRT18
8	132775417	132776117	701	siNC_vs_siSMYD3_Peak16838	19.4312	2.99089	2.69973	Promoter (<=1kb)	8	132775580	132812316	36737	1	ENSG00000129292	ENST00000395376	0	PHF20L1
19	12733240	12734636	1397	siNC_vs_siSMYD3_Peak8515	19.4874	2.99021	2.70422	Promoter (<=1kb)	19	12730640	12734657	4018	2	ENSG00000123144	ENST00000591254	21	TRIR
5	43483196	43483861	666	siNC_vs_siSMYD3_Peak13469	18.873	2.99017	2.65803	Promoter (<=1kb)	5	43444252	43483836	39585	2	ENSG00000151881	ENST00000500337	0	TMEM267
16	9091690	9094643	2954	siNC_vs_siSMYD3_Peak6337	21.0371	2.98846	2.81546	Promoter (<=1kb)	16	9092191	9113181	20991	1	ENSG00000182831	ENST00000574285	0	C16orf72
1	230977919	230978792	874	siNC_vs_siSMYD3_Peak1777	18.5118	2.98815	2.63112	Promoter (<=1kb)	1	230933783	230978796	45014	2	ENSG00000143643	ENST00000522821	4	TTC13
13	25286591	25287512	922	siNC_vs_siSMYD3_Peak4628	18.5158	2.98667	2.63215	Promoter (<=1kb)	13	25246201	25288009	41809	2	ENSG00000139505	ENST00000381801	497	MTMR6
9	137617751	137618817	1067	siNC_vs_siSMYD3_Peak17807	22.7909	2.98621	2.93207	Promoter (<=1kb)	9	137615332	137618813	3482	2	ENSG00000203993	ENST00000371417	0	ARRDC1-AS1
6	131062194	131063204	1011	siNC_vs_siSMYD3_Peak15107	17.6576	2.98582	2.56409	Promoter (<=1kb)	6	130956132	131062576	106445	2	ENSG00000079819	ENST00000530707	0	EPB41L2
19	44955423	44956425	1003	siNC_vs_siSMYD3_Peak8933	17.6184	2.98576	2.56092	Promoter (<=1kb)	19	44955558	44974490	18933	1	ENSG00000104853	ENST00000585961	0	CLPTM1
20	38032566	38034896	2331	siNC_vs_siSMYD3_Peak10782	23.8378	2.98553	2.99719	Promoter (<=1kb)	20	37983007	38033461	50455	2	ENSG00000101407	ENST00000373448	0	TTI1
16	31072553	31074212	1660	siNC_vs_siSMYD3_Peak6530	16.262	2.98392	2.44623	Promoter (<=1kb)	16	31060848	31073502	12655	2	ENSG00000167394	ENST00000538906	0	ZNF668
5	149345504	149346282	779	siNC_vs_siSMYD3_Peak13980	19.8025	2.98392	2.7304	Promoter (<=1kb)	5	149345619	149354583	8965	1	ENSG00000164284	ENST00000507562	0	GRPEL2
17	46923157	46923833	677	siNC_vs_siSMYD3_Peak7533	21.117	2.98391	2.82313	Promoter (<=1kb)	17	46923158	46952820	29663	1	ENSG00000108433	ENST00000638579	0	GOSR2
7	152759815	152760532	718	siNC_vs_siSMYD3_Peak16266	18.0983	2.98378	2.60064	Promoter (<=1kb)	7	152759788	152854949	95162	1	ENSG00000133627	ENST00000397282	27	ACTR3B
1	7771348	7772157	810	siNC_vs_siSMYD3_Peak125	20.2132	2.98362	2.76016	Promoter (<=1kb)	1	7771296	7781432	10137	1	ENSG00000049245	ENST00000054666	52	VAMP3
12	752660	754928	2269	siNC_vs_siSMYD3_Peak3646	21.6371	2.98346	2.85844	Promoter (<=1kb)	12	752923	911451	158529	1	ENSG00000060237	ENST00000530271	0	WNK1
10	74151192	74152085	894	siNC_vs_siSMYD3_Peak2192	16.5	2.9822	2.46802	Promoter (<=1kb)	10	74151202	74708699	557498	1	ENSG00000156110	ENST00000672429	0	ADK
2	44168921	44170471	1551	siNC_vs_siSMYD3_Peak9472	16.9174	2.98086	2.50471	Promoter (<=1kb)	2	44168910	44231472	62563	1	ENSG00000138032	ENST00000345249	11	PPM1B
15	69452848	69454583	1736	siNC_vs_siSMYD3_Peak5897	21.9735	2.98068	2.88205	Promoter (<=1kb)	15	69452884	69455546	2663	1	ENSG00000137818	ENST00000560274	0	RPLP1
8	89757029	89758644	1616	siNC_vs_siSMYD3_Peak16656	18.9471	2.98067	2.66827	Promoter (<=1kb)	8	89757806	89790608	32803	1	ENSG00000104312	ENST00000522965	0	RIPK2
9	122158997	122159793	797	siNC_vs_siSMYD3_Peak17485	21.6083	2.98062	2.8579	Promoter (<=1kb)	9	122144058	122159779	15722	2	ENSG00000119421	ENST00000373768	0	NDUFA8
6	53795011	53796526	1516	siNC_vs_siSMYD3_Peak14842	19.5405	2.97997	2.7131	Promoter (<=1kb)	6	53795090	53884145	89056	1	ENSG00000137269	ENST00000370882	0	LRRC1
14	53151644	53153215	1572	siNC_vs_siSMYD3_Peak5171	15.1414	2.97914	2.34553	Promoter (<=1kb)	14	53036745	53153098	116354	2	ENSG00000100523	ENST00000612692	0	DDHD1
4	76949753	76951279	1527	siNC_vs_siSMYD3_Peak12869	18.5931	2.97863	2.64205	Promoter (<=1kb)	4	76949766	77030836	81071	1	ENSG00000138758	ENST00000510641	0	SEPTIN11
17	1715417	1716172	756	siNC_vs_siSMYD3_Peak6943	18.4997	2.9785	2.63484	Promoter (<=1kb)	17	1712092	1716197	4106	2	ENSG00000186594	ENST00000570416	25	MIR22HG
19	6423478	6424511	1034	siNC_vs_siSMYD3_Peak8379	19.8515	2.97828	2.73669	Promoter (<=1kb)	19	6418020	6424327	6308	2	ENSG00000088247	ENST00000595548	0	KHSRP
14	54566117	54567009	893	siNC_vs_siSMYD3_Peak5182	17.5474	2.97794	2.55887	Promoter (<=1kb)	14	54566117	54567910	1794	1	ENSG00000020577	ENST00000673751	0	SAMD4A
8	55879831	55881123	1293	siNC_vs_siSMYD3_Peak16520	22.3082	2.97775	2.90528	Promoter (<=1kb)	8	55879835	56014168	134334	1	ENSG00000254087	ENST00000520220	0	LYN
11	62853746	62855851	2106	siNC_vs_siSMYD3_Peak3021	24.4333	2.97741	3.03672	Promoter (<=1kb)	11	62851984	62855823	3840	2	ENSG00000255717	ENST00000665371	0	SNHG1
12	48681283	48682198	916	siNC_vs_siSMYD3_Peak3915	20.512	2.9774	2.78434	Promoter (<=1kb)	12	48653869	48681610	27742	2	ENSG00000139620	ENST00000549574	0	KANSL2
5	177516204	177516984	781	siNC_vs_siSMYD3_Peak14115	22.6008	2.97731	2.9243	Promoter (<=1kb)	5	177511577	177516945	5369	2	ENSG00000183258	ENST00000507955	0	DDX41
12	123973478	123974235	758	siNC_vs_siSMYD3_Peak4527	19.4512	2.97725	2.70781	Promoter (<=1kb)	12	123973485	124011703	38219	1	ENSG00000179195	ENST00000546098	0	ZNF664
15	41284011	41285096	1086	siNC_vs_siSMYD3_Peak5671	20.0877	2.97724	2.75426	Promoter (<=1kb)	15	41284021	41287474	3454	1	ENSG00000247556	ENST00000561226	0	OIP5-AS1
19	49642297	49643057	761	siNC_vs_siSMYD3_Peak9082	21.3586	2.97516	2.84378	Promoter (<=1kb)	19	49642660	49650998	8339	1	ENSG00000126461	ENST00000598359	0	SCAF1
1	113810991	113812260	1270	siNC_vs_siSMYD3_Peak1036	16.4666	2.97348	2.46931	Promoter (<=1kb)	1	113765342	113812275	46934	2	ENSG00000081019	ENST00000616024	15	RSBN1
6	170306743	170307549	807	siNC_vs_siSMYD3_Peak15336	20.0344	2.97346	2.75226	Promoter (<=1kb)	6	170306756	170407065	100310	1	ENSG00000112584	ENST00000476287	0	FAM120B
2	223957461	223958243	783	siNC_vs_siSMYD3_Peak10389	20.029	2.97187	2.75265	Promoter (<=1kb)	2	223957463	223967714	10252	1	ENSG00000135900	ENST00000258383	0	MRPL44
19	5690304	5691794	1491	siNC_vs_siSMYD3_Peak8364	23.4555	2.97161	2.98061	Promoter (<=1kb)	19	5690306	5691390	1085	1	ENSG00000130255	ENST00000590786	0	RPL36
16	67893301	67894148	848	siNC_vs_siSMYD3_Peak6701	20.0743	2.97152	2.75607	Promoter (<=1kb)	16	67893301	67903145	9845	1	ENSG00000159792	ENST00000575198	0	PSKH1
1	155933357	155934386	1030	siNC_vs_siSMYD3_Peak1273	24.089	2.96988	3.0199	Promoter (<=1kb)	1	155921385	155934373	12989	2	ENSG00000132680	ENST00000368319	0	KHDC4
1	236395089	236396096	1008	siNC_vs_siSMYD3_Peak1817	16.0215	2.96945	2.43174	Promoter (<=1kb)	1	236395413	236484930	89518	1	ENSG00000186197	ENST00000359362	0	EDARADD
7	66590838	66592349	1512	siNC_vs_siSMYD3_Peak15760	16.9512	2.9692	2.51325	Promoter (<=1kb)	7	66530524	66592363	61840	2	ENSG00000229180	ENST00000649635	14	AC006001.3
1	119647315	119648167	853	siNC_vs_siSMYD3_Peak1077	17.4702	2.96817	2.55725	Promoter (<=1kb)	1	119619377	119648266	28890	2	ENSG00000143067	ENST00000421812	99	ZNF697
12	62934143	62935218	1076	siNC_vs_siSMYD3_Peak4145	18.1463	2.96769	2.61226	Promoter (<=1kb)	12	62643994	62935150	291157	2	ENSG00000111110	ENST00000228705	0	PPM1H
13	45120488	45121509	1022	siNC_vs_siSMYD3_Peak4742	17.3967	2.96732	2.55158	Promoter (<=1kb)	13	45120510	45284893	164384	1	ENSG00000188342	ENST00000340473	0	GTF2F2
5	8457665	8458371	707	siNC_vs_siSMYD3_Peak13361	20.6548	2.96664	2.79958	Promoter (<=1kb)	5	8457691	8463095	5405	1	ENSG00000247516	ENST00000606459	0	MIR4458HG
11	71447643	71449386	1744	siNC_vs_siSMYD3_Peak3270	19.7744	2.96551	2.73728	Promoter (<=1kb)	11	71434411	71448393	13983	2	ENSG00000172893	ENST00000355527	0	DHCR7
11	63670031	63671629	1599	siNC_vs_siSMYD3_Peak3029	19.1097	2.96398	2.6887	Promoter (<=1kb)	11	63624087	63671376	47290	2	ENSG00000184743	ENST00000398868	0	ATL3
11	77636656	77638244	1589	siNC_vs_siSMYD3_Peak3346	16.024	2.96237	2.43541	Promoter (<=1kb)	11	77614530	77637794	23265	2	ENSG00000074201	ENST00000525428	0	CLNS1A
3	197950225	197951386	1162	siNC_vs_siSMYD3_Peak12578	21.0972	2.96209	2.83237	Promoter (<=1kb)	3	197950557	197954120	3564	1	ENSG00000182899	ENST00000442341	0	RPL35A
19	34365203	34366422	1220	siNC_vs_siSMYD3_Peak8731	17.6521	2.96177	2.57531	Promoter (<=1kb)	19	34365222	34400332	35111	1	ENSG00000105220	ENST00000647446	0	GPI
9	130835331	130836328	998	siNC_vs_siSMYD3_Peak17657	18.6348	2.96044	2.65412	Promoter (<=1kb)	9	130835254	130887675	52422	1	ENSG00000097007	ENST00000318560	77	ABL1
11	63974517	63976182	1666	siNC_vs_siSMYD3_Peak3041	26.9749	2.95997	3.18797	Promoter (<=1kb)	11	63974620	63976543	1924	1	ENSG00000176340	ENST00000314133	0	COX8A
7	27150214	27151033	820	siNC_vs_siSMYD3_Peak15578	21.5291	2.95974	2.86275	Promoter (<=1kb)	7	27145662	27150603	4942	2	ENSG00000106006	ENST00000521478	0	HOXA6
1	153990755	153991632	878	siNC_vs_siSMYD3_Peak1221	21.0946	2.95959	2.8334	Promoter (<=1kb)	1	153990762	153991698	937	1	ENSG00000177954	ENST00000392558	0	RPS27
5	77491767	77492212	446	siNC_vs_siSMYD3_Peak13619	15.393	2.95933	2.37893	Promoter (<=1kb)	5	77432813	77492199	59387	2	ENSG00000164253	ENST00000515253	0	WDR41
1	12230059	12231293	1235	siNC_vs_siSMYD3_Peak196	17.4073	2.95915	2.55644	Promoter (<=1kb)	1	12230067	12512047	281981	1	ENSG00000048707	ENST00000613099	0	VPS13D
5	154755474	154757709	2236	siNC_vs_siSMYD3_Peak14018	20.3865	2.95883	2.78451	Promoter (<=1kb)	5	154755575	154804208	48634	1	ENSG00000155506	ENST00000518297	0	LARP1
15	101276733	101277481	749	siNC_vs_siSMYD3_Peak6140	17.6184	2.95846	2.57417	Promoter (<=1kb)	15	101270817	101277450	6634	2	ENSG00000131871	ENST00000398226	0	SELENOS
19	38647673	38650619	2947	siNC_vs_siSMYD3_Peak8798	22.1333	2.95734	2.90385	Promoter (<=1kb)	19	38647738	38729447	81710	1	ENSG00000130402	ENST00000390009	0	ACTN4
17	42832727	42834238	1512	siNC_vs_siSMYD3_Peak7438	18.9935	2.95731	2.68315	Promoter (<=1kb)	17	42820794	42833350	12557	2	ENSG00000126581	ENST00000589636	0	BECN1
12	46370256	46372729	2474	siNC_vs_siSMYD3_Peak3893	22.9957	2.95723	2.95904	Promoter (<=1kb)	12	46361111	46370789	9679	2	ENSG00000134294	ENST00000612232	0	SLC38A2
9	78235218	78236905	1688	siNC_vs_siSMYD3_Peak17213	22.8894	2.95691	2.95251	Promoter (<=1kb)	9	78236062	78279690	43629	1	ENSG00000148019	ENST00000424347	0	CEP78
5	134371568	134373007	1440	siNC_vs_siSMYD3_Peak13850	19.939	2.95644	2.75366	Promoter (<=1kb)	5	134371569	134392108	20540	1	ENSG00000119048	ENST00000265339	0	UBE2B
1	51236401	51237280	880	siNC_vs_siSMYD3_Peak699	16.7293	2.9564	2.50046	Promoter (<=1kb)	1	51236339	51271562	35224	1	ENSG00000123091	ENST00000494873	62	RNF11
11	66510501	66511384	884	siNC_vs_siSMYD3_Peak3178	25.5649	2.95614	3.11238	Promoter (<=1kb)	11	66510606	66533613	23008	1	ENSG00000174483	ENST00000526760	0	BBS1
6	28922608	28924246	1639	siNC_vs_siSMYD3_Peak14510	18.4598	2.95559	2.64287	Promoter (<=1kb)	6	28903002	28923913	20912	2	ENSG00000204713	ENST00000481474	0	TRIM27
1	46301571	46303256	1686	siNC_vs_siSMYD3_Peak677	20.7479	2.95533	2.81157	Promoter (<=1kb)	1	46278403	46303263	24861	2	ENSG00000132128	ENST00000615587	7	LRRC41
9	78032141	78032800	660	siNC_vs_siSMYD3_Peak17211	15.1447	2.95519	2.35749	Promoter (<=1kb)	9	77716097	78031811	315715	2	ENSG00000156052	ENST00000286548	-330	GNAQ
17	82646977	82648422	1446	siNC_vs_siSMYD3_Peak7985	20.5375	2.95489	2.79709	Promoter (<=1kb)	17	82614576	82648318	33743	2	ENSG00000141580	ENST00000572583	0	WDR45B
22	40635705	40636676	972	siNC_vs_siSMYD3_Peak11493	17.6995	2.95475	2.5826	Promoter (<=1kb)	22	40519128	40636649	117522	2	ENSG00000196588	ENST00000650658	0	MRTFA
6	104859151	104859886	736	siNC_vs_siSMYD3_Peak14968	16.6634	2.95466	2.49562	Promoter (<=1kb)	6	104728097	104859877	131781	2	ENSG00000085382	ENST00000416605	0	HACE1
20	56392543	56393481	939	siNC_vs_siSMYD3_Peak10923	19.7433	2.95462	2.74032	Promoter (<=1kb)	20	56392645	56406362	13718	1	ENSG00000101138	ENST00000217109	0	CSTF1
12	19129767	19131270	1504	siNC_vs_siSMYD3_Peak3798	18.2929	2.95424	2.63042	Promoter (<=1kb)	12	19129768	19376400	246633	1	ENSG00000052126	ENST00000429027	0	PLEKHA5
12	108559850	108561228	1379	siNC_vs_siSMYD3_Peak4356	20.0984	2.95411	2.76628	Promoter (<=1kb)	12	108522214	108561173	38960	2	ENSG00000075856	ENST00000546815	0	SART3
12	21501772	21502434	663	siNC_vs_siSMYD3_Peak3803	19.0133	2.95338	2.68657	Promoter (<=1kb)	12	21501781	21516231	14451	1	ENSG00000111711	ENST00000535593	0	GOLT1B
3	100261002	100262034	1033	siNC_vs_siSMYD3_Peak12022	18.8092	2.95311	2.67113	Promoter (<=1kb)	3	100261064	100325238	64175	1	ENSG00000036054	ENST00000486274	0	TBC1D23
2	189441498	189442262	765	siNC_vs_siSMYD3_Peak10200	20.1044	2.95281	2.76736	Promoter (<=1kb)	2	189441493	189450922	9430	1	ENSG00000115368	ENST00000631047	5	WDR75
2	65128848	65130141	1294	siNC_vs_siSMYD3_Peak9602	20.7199	2.95262	2.81095	Promoter (<=1kb)	2	65070701	65130086	59386	2	ENSG00000138069	ENST00000494188	0	RAB1A
7	149147409	149148620	1212	siNC_vs_siSMYD3_Peak16219	22.5893	2.95249	2.93563	Promoter (<=1kb)	7	149147453	149183042	35590	1	ENSG00000197024	ENST00000475153	0	ZNF398
9	112378798	112379867	1070	siNC_vs_siSMYD3_Peak17427	20.37	2.95096	2.78719	Promoter (<=1kb)	9	112380080	112472405	92326	1	ENSG00000119471	ENST00000398803	-213	HSDL2
7	149239639	149240359	721	siNC_vs_siSMYD3_Peak16221	27.1064	2.94977	3.19996	Promoter (<=1kb)	7	149239651	149255606	15956	1	ENSG00000170260	ENST00000335870	0	ZNF212
3	141876694	141877685	992	siNC_vs_siSMYD3_Peak12274	17.8575	2.94957	2.59796	Promoter (<=1kb)	3	141876806	141926481	49676	1	ENSG00000069849	ENST00000466678	0	ATP1B3
10	112447118	112447940	823	siNC_vs_siSMYD3_Peak2458	15.4965	2.94746	2.3944	Promoter (<=1kb)	10	112447234	112485291	38058	1	ENSG00000151532	ENST00000489142	0	VTI1A
2	190880877	190883068	2192	siNC_vs_siSMYD3_Peak10214	17.5184	2.9461	2.57199	Promoter (<=1kb)	2	190881155	190895863	14709	1	ENSG00000115419	ENST00000496170	0	GLS
19	38619186	38619933	748	siNC_vs_siSMYD3_Peak8797	20.7289	2.94378	2.8159	Promoter (<=1kb)	19	38619186	38626332	7147	1	ENSG00000178982	ENST00000586932	0	EIF3K
11	121292840	121293440	601	siNC_vs_siSMYD3_Peak3569	14.8947	2.94359	2.33915	Promoter (<=1kb)	11	121292852	121308633	15782	1	ENSG00000109929	ENST00000392789	0	SC5D
10	118341575	118342330	756	siNC_vs_siSMYD3_Peak2489	17.3125	2.94299	2.55646	Promoter (<=1kb)	10	118297925	118342324	44400	2	ENSG00000165669	ENST00000369183	0	FAM204A
6	10411156	10412271	1116	siNC_vs_siSMYD3_Peak14257	20.1416	2.94274	2.77494	Promoter (<=1kb)	6	10397410	10412175	14766	2	ENSG00000137203	ENST00000489805	0	TFAP2A
20	16730029	16730999	971	siNC_vs_siSMYD3_Peak10614	18.0653	2.941	2.61884	Promoter (<=1kb)	20	16730029	16732468	2440	1	ENSG00000125870	ENST00000478522	0	SNRPB2
2	23925851	23927085	1235	siNC_vs_siSMYD3_Peak9327	16.1066	2.93946	2.45403	Promoter (<=1kb)	2	23869670	23927065	57396	2	ENSG00000119778	ENST00000439915	0	ATAD2B
18	13725304	13727561	2258	siNC_vs_siSMYD3_Peak8058	17.7544	2.93867	2.59494	Promoter (<=1kb)	18	13726660	13760285	33626	1	ENSG00000101654	ENST00000543302	0	RNMT
22	41469087	41469807	721	siNC_vs_siSMYD3_Peak11514	21.1406	2.9377	2.84725	Promoter (<=1kb)	22	41469117	41528974	59858	1	ENSG00000100412	ENST00000216254	0	ACO2
14	51989547	51990312	766	siNC_vs_siSMYD3_Peak5162	17.8083	2.93727	2.6	Promoter (<=1kb)	14	51989615	52004653	15039	1	ENSG00000087302	ENST00000556760	0	RTRAF
5	140302317	140303094	778	siNC_vs_siSMYD3_Peak13918	19.5558	2.9363	2.73553	Promoter (<=1kb)	5	140245448	140303083	57636	2	ENSG00000113068	ENST00000524074	0	PFDN1
17	73193137	73193713	577	siNC_vs_siSMYD3_Peak7779	19.9967	2.936	2.76784	Promoter (<=1kb)	17	73193093	73197081	3989	1	ENSG00000166685	ENST00000582587	44	COG1
11	62645477	62646597	1121	siNC_vs_siSMYD3_Peak3003	23.4372	2.9353	2.99722	Promoter (<=1kb)	11	62624826	62646602	21777	2	ENSG00000089597	ENST00000532402	5	GANAB
15	83065966	83067235	1270	siNC_vs_siSMYD3_Peak6017	16.1277	2.93501	2.4581	Promoter (<=1kb)	15	83017961	83067151	49191	2	ENSG00000064726	ENST00000379403	0	BTBD1
9	33025307	33026598	1292	siNC_vs_siSMYD3_Peak17074	20.4373	2.93466	2.79994	Promoter (<=1kb)	9	33025286	33038726	13441	1	ENSG00000086061	ENST00000495015	21	DNAJA1
3	134373001	134374544	1544	siNC_vs_siSMYD3_Peak12229	22.7844	2.93432	2.95695	Promoter (<=1kb)	3	134355877	134374447	18571	2	ENSG00000114019	ENST00000422605	0	AMOTL2
19	797447	799732	2286	siNC_vs_siSMYD3_Peak8218	21.5995	2.93402	2.88005	Promoter (<=1kb)	19	797452	812312	14861	1	ENSG00000011304	ENST00000356948	0	PTBP1
5	36874980	36876656	1677	siNC_vs_siSMYD3_Peak13427	16.286	2.93366	2.47286	Promoter (<=1kb)	5	36871919	36876207	4289	2	ENSG00000285967	ENST00000647824	0	NIPBL-DT
2	99337364	99338390	1027	siNC_vs_siSMYD3_Peak9819	21.4689	2.93344	2.87158	Promoter (<=1kb)	2	99337371	99400265	62895	1	ENSG00000158417	ENST00000617677	0	EIF5B
1	151399512	151400597	1086	siNC_vs_siSMYD3_Peak1181	21.3975	2.93295	2.86702	Promoter (<=1kb)	1	151399560	151401052	1493	1	ENSG00000159377	ENST00000495288	0	PSMB4
3	129182067	129183872	1806	siNC_vs_siSMYD3_Peak12191	20.8248	2.93271	2.828	Promoter (<=1kb)	3	129170232	129183864	13633	2	ENSG00000169714	ENST00000502372	0	CNBP
3	88059264	88060464	1201	siNC_vs_siSMYD3_Peak11998	17.5827	2.9325	2.58395	Promoter (<=1kb)	3	88059274	88135498	76225	1	ENSG00000175105	ENST00000473136	0	ZNF654
20	50152103	50153711	1609	siNC_vs_siSMYD3_Peak10880	24.3651	2.93216	3.05478	Promoter (<=1kb)	20	50081124	50153637	72514	2	ENSG00000124208	ENST00000341698	0	TMEM189-UBE2V1
22	30355975	30357542	1568	siNC_vs_siSMYD3_Peak11358	17.9712	2.93164	2.61591	Promoter (<=1kb)	22	30331988	30356894	24907	2	ENSG00000099995	ENST00000215793	0	SF3A1
7	33904501	33905265	765	siNC_vs_siSMYD3_Peak15630	13.9509	2.92977	2.2515	Promoter (<=1kb)	7	33904911	33922028	17118	1	ENSG00000164619	ENST00000448280	0	BMPER
20	62938217	62939287	1071	siNC_vs_siSMYD3_Peak10982	22.3856	2.92936	2.93391	Promoter (<=1kb)	20	62938153	62938824	672	1	ENSG00000101193	ENST00000497101	64	GID8
6	30555369	30556475	1107	siNC_vs_siSMYD3_Peak14542	19.5544	2.92833	2.73935	Promoter (<=1kb)	6	30553360	30556088	2729	2	ENSG00000204590	ENST00000433809	0	GNL1
1	19250690	19252647	1958	siNC_vs_siSMYD3_Peak249	21.057	2.92721	2.8467	Promoter (<=1kb)	1	19251805	19260128	8324	1	ENSG00000053372	ENST00000330263	0	MRTO4
7	157337069	157338665	1597	siNC_vs_siSMYD3_Peak16298	16.7521	2.9269	2.5169	Promoter (<=1kb)	7	157337525	157382275	44751	1	ENSG00000105993	ENST00000412557	0	DNAJB6
5	55307089	55307714	626	siNC_vs_siSMYD3_Peak13504	14.9741	2.92639	2.35528	Promoter (<=1kb)	5	55256055	55307694	51640	2	ENSG00000067248	ENST00000251636	0	DHX29
14	102139898	102141223	1326	siNC_vs_siSMYD3_Peak5499	20.2653	2.92621	2.7919	Promoter (<=1kb)	14	102139911	102210525	70615	1	ENSG00000140153	ENST00000299135	0	WDR20
20	62641791	62644447	2657	siNC_vs_siSMYD3_Peak10969	22.3823	2.92602	2.93534	Promoter (<=1kb)	20	62642503	62672293	29791	1	ENSG00000101187	ENST00000217159	0	SLCO4A1
10	97426265	97428565	2301	siNC_vs_siSMYD3_Peak2329	20.3951	2.92595	2.80125	Promoter (<=1kb)	10	97426293	97427443	1151	1	ENSG00000171314	ENST00000473929	0	PGAM1
12	106138173	106139242	1070	siNC_vs_siSMYD3_Peak4338	14.1684	2.9259	2.27572	Promoter (<=1kb)	12	106063340	106140033	76694	2	ENSG00000074590	ENST00000261402	791	NUAK1
11	6603765	6604636	872	siNC_vs_siSMYD3_Peak2685	17.9577	2.92553	2.61784	Promoter (<=1kb)	11	6603773	6609156	5384	1	ENSG00000166333	ENST00000526114	0	ILK
15	85381024	85381514	491	siNC_vs_siSMYD3_Peak6035	15.9096	2.92536	2.44321	Promoter (<=1kb)	15	85380756	85521508	140753	1	ENSG00000170776	ENST00000560256	268	AKAP13
19	42076153	42077343	1191	siNC_vs_siSMYD3_Peak8879	17.4534	2.92518	2.57691	Promoter (<=1kb)	19	42076166	42081552	5387	1	ENSG00000105732	ENST00000359044	0	ZNF574
19	7395191	7396303	1113	siNC_vs_siSMYD3_Peak8395	17.0297	2.92459	2.54174	Promoter (<=1kb)	19	7395152	7441990	46839	1	ENSG00000104880	ENST00000599752	39	ARHGEF18
10	117373630	117375366	1737	siNC_vs_siSMYD3_Peak2486	17.2495	2.9245	2.56029	Promoter (<=1kb)	10	117290186	117374481	84296	2	ENSG00000165650	ENST00000489491	0	PDZD8
12	132687578	132688152	575	siNC_vs_siSMYD3_Peak4570	18.6301	2.92406	2.67159	Promoter (<=1kb)	12	132687587	132704985	17399	1	ENSG00000176894	ENST00000317479	0	PXMP2
6	136549426	136550385	960	siNC_vs_siSMYD3_Peak15137	18.0967	2.92386	2.62978	Promoter (<=1kb)	6	136550661	136552554	1894	1	ENSG00000272189	ENST00000607749	-276	AL024508.1
4	56975762	56977554	1793	siNC_vs_siSMYD3_Peak12810	21.4108	2.92381	2.87242	Promoter (<=1kb)	4	56963350	56977606	14257	2	ENSG00000084092	ENST00000264230	52	NOA1
21	33642509	33643824	1316	siNC_vs_siSMYD3_Peak11080	18.02	2.92349	2.62383	Promoter (<=1kb)	21	33642542	33735093	92552	1	ENSG00000205726	ENST00000451686	0	ITSN1
4	176791690	176792759	1070	siNC_vs_siSMYD3_Peak13266	16.0189	2.92342	2.45405	Promoter (<=1kb)	4	176683538	176792922	109385	2	ENSG00000150630	ENST00000618562	163	VEGFC
20	58651206	58653329	2124	siNC_vs_siSMYD3_Peak10938	23.915	2.92313	3.03233	Promoter (<=1kb)	20	58651253	58679524	28272	1	ENSG00000124222	ENST00000361830	0	STX16
12	79933435	79935205	1771	siNC_vs_siSMYD3_Peak4225	16.9458	2.92251	2.53564	Promoter (<=1kb)	12	79773568	79935097	161530	2	ENSG00000058272	ENST00000450142	0	PPP1R12A
3	141487077	141488212	1136	siNC_vs_siSMYD3_Peak12269	19.7812	2.92178	2.75921	Promoter (<=1kb)	3	141487084	141612313	125230	1	ENSG00000155903	ENST00000452898	0	RASA2
2	38601477	38602920	1444	siNC_vs_siSMYD3_Peak9444	15.4335	2.92147	2.4013	Promoter (<=1kb)	2	38563186	38602626	39441	2	ENSG00000143889	ENST00000378915	0	HNRNPLL
1	39882726	39883545	820	siNC_vs_siSMYD3_Peak566	19.3496	2.92118	2.72768	Promoter (<=1kb)	1	39838110	39883425	45316	2	ENSG00000043514	ENST00000648678	0	TRIT1
4	143185069	143187072	2004	siNC_vs_siSMYD3_Peak13141	15.5771	2.91968	2.41555	Promoter (<=1kb)	4	143185694	143223830	38137	1	ENSG00000170185	ENST00000511739	0	USP38
12	101697746	101698620	875	siNC_vs_siSMYD3_Peak4307	17.6074	2.91921	2.59253	Promoter (<=1kb)	12	101697854	101714284	16431	1	ENSG00000111666	ENST00000546490	0	CHPT1
21	29072571	29073653	1083	siNC_vs_siSMYD3_Peak11047	19.3297	2.91902	2.72727	Promoter (<=1kb)	21	29056324	29073639	17316	2	ENSG00000156261	ENST00000470450	0	CCT8
8	65840645	65841503	859	siNC_vs_siSMYD3_Peak16558	13.9325	2.91895	2.25493	Promoter (<=1kb)	8	65721798	65841508	119711	2	ENSG00000205268	ENST00000396642	5	PDE7A
7	75915187	75915930	744	siNC_vs_siSMYD3_Peak15817	23.1941	2.91884	2.99029	Promoter (<=1kb)	7	75915197	75915269	73	1	ENSG00000284334	ENST00000582622	0	MIR4651
11	67400779	67401803	1025	siNC_vs_siSMYD3_Peak3210	26.0581	2.91801	3.15867	Promoter (<=1kb)	11	67398183	67401793	3611	2	ENSG00000172531	ENST00000312989	0	PPP1CA
7	133081246	133082081	836	siNC_vs_siSMYD3_Peak16138	16.9547	2.9176	2.53883	Promoter (<=1kb)	7	132785393	133082032	296640	2	ENSG00000106554	ENST00000448878	0	CHCHD3
9	127936770	127937866	1097	siNC_vs_siSMYD3_Peak17560	20.1979	2.91601	2.79214	Promoter (<=1kb)	9	127935099	127937826	2728	2	ENSG00000136908	ENST00000495270	0	DPM2
15	65516650	65517698	1049	siNC_vs_siSMYD3_Peak5860	19.7659	2.91593	2.76098	Promoter (<=1kb)	15	65442463	65517273	74811	2	ENSG00000074603	ENST00000341861	0	DPP8
17	75261856	75262707	852	siNC_vs_siSMYD3_Peak7810	20.4094	2.91574	2.8073	Promoter (<=1kb)	17	75261879	75266376	4498	1	ENSG00000125445	ENST00000245539	0	MRPS7
12	123584575	123585498	924	siNC_vs_siSMYD3_Peak4520	17.7521	2.91528	2.60629	Promoter (<=1kb)	12	123584598	123586960	2363	1	ENSG00000086598	ENST00000544188	0	TMED2
19	44891220	44892271	1052	siNC_vs_siSMYD3_Peak8930	19.8734	2.91429	2.76962	Promoter (<=1kb)	19	44891220	44903688	12469	1	ENSG00000130204	ENST00000405636	0	TOMM40
14	95535034	95536218	1185	siNC_vs_siSMYD3_Peak5457	17.8697	2.9137	2.61659	Promoter (<=1kb)	14	95535050	95544714	9665	1	ENSG00000182512	ENST00000331334	0	GLRX5
8	66429082	66430400	1319	siNC_vs_siSMYD3_Peak16565	15.8643	2.91319	2.44511	Promoter (<=1kb)	8	66430185	66445324	15140	1	ENSG00000285655	ENST00000523113	0	AC009879.2
18	12882961	12884145	1185	siNC_vs_siSMYD3_Peak8052	17.2288	2.91211	2.56469	Promoter (<=1kb)	18	12793835	12883827	89993	2	ENSG00000175354	ENST00000646492	0	PTPN2
11	62572434	62573817	1384	siNC_vs_siSMYD3_Peak2997	17.8407	2.91197	2.61511	Promoter (<=1kb)	11	62567399	62572743	5345	2	ENSG00000254772	ENST00000524420	0	EEF1G
6	63572486	63573595	1110	siNC_vs_siSMYD3_Peak14856	23.6141	2.91176	3.01969	Promoter (<=1kb)	6	63573238	63576697	3460	1	ENSG00000112245	ENST00000473334	0	PTP4A1
16	88705752	88707218	1467	siNC_vs_siSMYD3_Peak6875	16.4782	2.91068	2.50113	Promoter (<=1kb)	16	88696499	88706262	9764	2	ENSG00000158717	ENST00000562544	0	RNF166
1	220527500	220529452	1953	siNC_vs_siSMYD3_Peak1681	15.9453	2.90974	2.45416	Promoter (<=1kb)	1	220528136	220664461	136326	1	ENSG00000116141	ENST00000366917	0	MARK1
17	67717923	67718835	913	siNC_vs_siSMYD3_Peak7749	21.5216	2.90924	2.88707	Promoter (<=1kb)	17	67717931	67722628	4698	1	ENSG00000130935	ENST00000581106	0	NOL11
5	87411781	87412871	1091	siNC_vs_siSMYD3_Peak13661	17.0759	2.90751	2.55411	Promoter (<=1kb)	5	87408038	87412871	4834	2	ENSG00000134480	ENST00000510020	0	CCNH
11	18633446	18634361	916	siNC_vs_siSMYD3_Peak2771	16.4442	2.90671	2.50012	Promoter (<=1kb)	11	18606403	18634342	27940	2	ENSG00000179119	ENST00000336349	0	SPTY2D1
13	48233217	48234248	1032	siNC_vs_siSMYD3_Peak4761	21.5288	2.90658	2.88887	Promoter (<=1kb)	13	48233219	48262064	28846	1	ENSG00000136156	ENST00000649452	0	ITM2B
20	35146535	35147388	854	siNC_vs_siSMYD3_Peak10733	17.0905	2.90654	2.55582	Promoter (<=1kb)	20	35115364	35147319	31956	2	ENSG00000088298	ENST00000374491	0	EDEM2
10	59905165	59906919	1755	siNC_vs_siSMYD3_Peak2089	18.2346	2.90605	2.64955	Promoter (<=1kb)	10	59788747	59906556	117810	2	ENSG00000108091	ENST00000263102	0	CCDC6
5	181242163	181243875	1713	siNC_vs_siSMYD3_Peak14172	22.9265	2.90597	2.97993	Promoter (<=1kb)	5	181236929	181242206	5278	2	ENSG00000204628	ENST00000502905	0	RACK1
1	246566528	246567146	619	siNC_vs_siSMYD3_Peak1857	15.5456	2.90592	2.41944	Promoter (<=1kb)	1	246566514	246633957	67444	1	ENSG00000162852	ENST00000366511	14	CNST
17	3668839	3669703	865	siNC_vs_siSMYD3_Peak6976	20.6241	2.90576	2.82734	Promoter (<=1kb)	17	3668822	3669668	847	1	ENSG00000127774	ENST00000397133	17	EMC6
1	125180026	125180423	398	siNC_vs_siSMYD3_Peak1085	23.7401	2.90574	3.03035	Distal Intergenic	1	121573946	121580524	6579	2	ENSG00000224857	ENST00000450546	-3599502	LINC01691
2	23940453	23941364	912	siNC_vs_siSMYD3_Peak9329	16.29	2.90569	2.48703	Promoter (<=1kb)	2	23940463	24004909	64447	1	ENSG00000173960	ENST00000309033	0	UBXN2A
20	44965989	44967341	1353	siNC_vs_siSMYD3_Peak10825	18.5253	2.90545	2.67267	Promoter (<=1kb)	20	44966479	45079948	113470	1	ENSG00000101109	ENST00000499879	0	STK4
1	229626151	229626995	845	siNC_vs_siSMYD3_Peak1773	17.9846	2.90537	2.62997	Promoter (<=1kb)	1	229626247	229660200	33954	1	ENSG00000135763	ENST00000258243	0	URB2
1	169892948	169893605	658	siNC_vs_siSMYD3_Peak1406	16.0886	2.90497	2.46944	Promoter (<=1kb)	1	169849631	169893896	44266	2	ENSG00000000457	ENST00000367771	291	SCYL3
17	78781297	78782265	969	siNC_vs_siSMYD3_Peak7888	20.1563	2.90468	2.79478	Promoter (<=1kb)	17	78674048	78782272	108225	2	ENSG00000108669	ENST00000591455	7	CYTH1
11	118436530	118437296	767	siNC_vs_siSMYD3_Peak3522	17.1458	2.90433	2.56158	Promoter (<=1kb)	11	118436744	118449984	13241	1	ENSG00000118058	ENST00000532204	0	KMT2A
1	19882362	19883372	1011	siNC_vs_siSMYD3_Peak259	20.8685	2.90428	2.84507	Promoter (<=1kb)	1	19882395	19912945	30551	1	ENSG00000169914	ENST00000375120	0	OTUD3
16	2776165	2777103	939	siNC_vs_siSMYD3_Peak6247	18.3243	2.90279	2.65825	Promoter (<=1kb)	16	2771941	2777127	5187	2	ENSG00000103363	ENST00000494946	24	ELOB
20	52190862	52192522	1661	siNC_vs_siSMYD3_Peak10907	17.7264	2.90251	2.61053	Promoter (<=1kb)	20	52051663	52191779	140117	2	ENSG00000020256	ENST00000371518	0	ZFP64
20	49711929	49714313	2385	siNC_vs_siSMYD3_Peak10873	19.2527	2.9022	2.72984	Promoter (<=1kb)	20	49632945	49713878	80934	2	ENSG00000158470	ENST00000371711	0	B4GALT5
5	38555931	38556467	537	siNC_vs_siSMYD3_Peak13432	12.7556	2.9021	2.13597	Promoter (<=1kb)	5	38527175	38556636	29462	2	ENSG00000113594	ENST00000506990	169	LIFR
5	40833276	40835201	1926	siNC_vs_siSMYD3_Peak13444	23.4124	2.90178	3.01226	Promoter (<=1kb)	5	40832448	40834607	2160	2	ENSG00000145592	ENST00000507642	0	RPL37
5	62412746	62413550	805	siNC_vs_siSMYD3_Peak13539	19.3657	2.90148	2.73864	Promoter (<=1kb)	5	62412767	62628577	215811	1	ENSG00000086200	ENST00000325324	0	IPO11
2	27408659	27409624	966	siNC_vs_siSMYD3_Peak9379	18.6805	2.90104	2.68689	Promoter (<=1kb)	2	27381195	27409555	28361	2	ENSG00000115241	ENST00000472077	0	PPM1G
13	24922236	24922878	643	siNC_vs_siSMYD3_Peak4627	18.3974	2.90014	2.66531	Promoter (<=1kb)	13	24882279	24922861	40583	2	ENSG00000151849	ENST00000381884	0	CENPJ
5	109689479	109691058	1580	siNC_vs_siSMYD3_Peak13729	15.9456	2.89964	2.45921	Promoter (<=1kb)	5	109689366	109867178	177813	1	ENSG00000112893	ENST00000261483	113	MAN2A1
14	58298512	58299089	578	siNC_vs_siSMYD3_Peak5206	19.3217	2.8995	2.73634	Promoter (<=1kb)	14	58298555	58373876	75322	1	ENSG00000032219	ENST00000355431	0	ARID4A
1	171485538	171486950	1413	siNC_vs_siSMYD3_Peak1412	18.1045	2.89878	2.64283	Promoter (<=1kb)	1	171485551	171532775	47225	1	ENSG00000117523	ENST00000392078	0	PRRC2C
7	100080919	100081722	804	siNC_vs_siSMYD3_Peak15930	18.9061	2.89873	2.70536	Promoter (<=1kb)	7	100075230	100081703	6474	2	ENSG00000166526	ENST00000485892	0	ZNF3
12	56158391	56159858	1468	siNC_vs_siSMYD3_Peak4074	22.536	2.89593	2.96013	Promoter (<=1kb)	12	56158396	56160945	2550	1	ENSG00000092841	ENST00000548293	0	MYL6
7	158827976	158829448	1473	siNC_vs_siSMYD3_Peak16306	17.8411	2.89584	2.62315	Promoter (<=1kb)	7	158730997	158829509	98513	2	ENSG00000117868	ENST00000275418	61	ESYT2
17	63550471	63551242	772	siNC_vs_siSMYD3_Peak7706	21.9759	2.89521	2.92419	Promoter (<=1kb)	17	63550477	63594266	43790	1	ENSG00000136485	ENST00000614556	0	DCAF7
9	128321753	128323856	2104	siNC_vs_siSMYD3_Peak17576	21.0456	2.89517	2.8618	Promoter (<=1kb)	9	128305159	128322447	17289	2	ENSG00000167112	ENST00000372890	0	TRUB2
17	63774236	63775354	1119	siNC_vs_siSMYD3_Peak7715	18.0369	2.89498	2.63933	Promoter (<=1kb)	17	63774190	63818398	44209	1	ENSG00000198231	ENST00000359353	46	DDX42
11	60842068	60843265	1198	siNC_vs_siSMYD3_Peak2969	16.661	2.89425	2.52521	Promoter (<=1kb)	11	60842113	60851081	8969	1	ENSG00000110104	ENST00000227520	0	CCDC86
5	34929872	34930560	689	siNC_vs_siSMYD3_Peak13415	16.798	2.89399	2.53716	Promoter (<=1kb)	5	34929977	34955168	25192	1	ENSG00000168724	ENST00000642675	0	DNAJC21
17	49707308	49708120	813	siNC_vs_siSMYD3_Peak7592	17.1083	2.89366	2.56373	Promoter (<=1kb)	17	49700934	49707951	7018	2	ENSG00000121073	ENST00000649906	0	SLC35B1
15	41417140	41418247	1108	siNC_vs_siSMYD3_Peak5676	19.2194	2.89316	2.73185	Promoter (<=1kb)	15	41417132	41452994	35863	1	ENSG00000137815	ENST00000462276	8	RTF1
11	111765467	111766289	823	siNC_vs_siSMYD3_Peak3482	17.4967	2.89246	2.59671	Promoter (<=1kb)	11	111760956	111766062	5107	2	ENSG00000137713	ENST00000531373	0	PPP2R1B
2	233251712	233252750	1039	siNC_vs_siSMYD3_Peak10433	16.1024	2.89209	2.4771	Promoter (<=1kb)	2	233251714	233295674	43961	1	ENSG00000085978	ENST00000392018	0	ATG16L1
6	33578936	33580239	1304	siNC_vs_siSMYD3_Peak14658	20.4357	2.89166	2.82112	Promoter (<=1kb)	6	33572552	33580276	7725	2	ENSG00000030110	ENST00000374467	37	BAK1
2	68157933	68158606	674	siNC_vs_siSMYD3_Peak9617	15.9007	2.89149	2.45921	Promoter (<=1kb)	2	68157917	68162273	4357	1	ENSG00000115946	ENST00000430742	16	PNO1
17	7478651	7479570	920	siNC_vs_siSMYD3_Peak7053	16.7912	2.89144	2.53785	Promoter (<=1kb)	17	7459378	7479631	20254	2	ENSG00000174282	ENST00000380599	61	ZBTB4
8	60679790	60680245	456	siNC_vs_siSMYD3_Peak16545	17.8946	2.89048	2.63015	Promoter (<=1kb)	8	60679564	60741530	61967	1	ENSG00000171316	ENST00000526846	226	CHD7
11	208992	209646	655	siNC_vs_siSMYD3_Peak2589	19.5484	2.8901	2.75786	Promoter (<=1kb)	11	209069	215113	6045	1	ENSG00000177963	ENST00000527696	0	RIC8A
12	132710867	132711868	1002	siNC_vs_siSMYD3_Peak4572	17.8988	2.88978	2.63083	Promoter (<=1kb)	12	132711082	132721314	10233	1	ENSG00000247077	ENST00000543955	0	PGAM5
19	11597513	11598043	531	siNC_vs_siSMYD3_Peak8497	20.8722	2.8895	2.85269	Promoter (<=1kb)	19	11597483	11619161	21679	1	ENSG00000198551	ENST00000361113	30	ZNF627
1	9539531	9540466	936	siNC_vs_siSMYD3_Peak147	18.114	2.88947	2.64823	Promoter (<=1kb)	1	9539465	9585173	45709	1	ENSG00000171612	ENST00000302692	66	SLC25A33
7	80134891	80135623	733	siNC_vs_siSMYD3_Peak15841	18.9306	2.887	2.71308	Promoter (<=1kb)	7	80135015	80217551	82537	1	ENSG00000127955	ENST00000647742	0	GNAI1
1	183023485	183025001	1517	siNC_vs_siSMYD3_Peak1482	13.4929	2.88596	2.22508	Promoter (<=1kb)	1	183023420	183145592	122173	1	ENSG00000135862	ENST00000258341	65	LAMC1
3	183884006	183884903	898	siNC_vs_siSMYD3_Peak12455	19.2187	2.88527	2.73573	Promoter (<=1kb)	3	183829271	183884880	55610	2	ENSG00000175193	ENST00000317096	0	PARL
1	247210090	247210794	705	siNC_vs_siSMYD3_Peak1864	17.2755	2.88475	2.58221	Promoter (<=1kb)	1	247201568	247210814	9247	2	ENSG00000227671	ENST00000606212	20	AL390728.4
1	224433693	224434340	648	siNC_vs_siSMYD3_Peak1714	19.761	2.88469	2.77617	Promoter (<=1kb)	1	224385149	224434299	49151	2	ENSG00000162923	ENST00000651911	0	WDR26
14	24147501	24148415	915	siNC_vs_siSMYD3_Peak5040	18.3399	2.88435	2.66866	Promoter (<=1kb)	14	24147716	24149150	1435	1	ENSG00000092098	ENST00000560342	0	RNF31
11	46593064	46594016	953	siNC_vs_siSMYD3_Peak2897	16.4694	2.88415	2.51357	Promoter (<=1kb)	11	46396414	46593948	197535	2	ENSG00000110497	ENST00000533727	0	AMBRA1
22	37953677	37954467	791	siNC_vs_siSMYD3_Peak11447	20.1745	2.88415	2.80632	Promoter (<=1kb)	22	37953697	37967376	13680	1	ENSG00000100142	ENST00000460648	0	POLR2F
20	50958760	50959524	765	siNC_vs_siSMYD3_Peak10897	26.7259	2.88388	3.21216	Promoter (<=1kb)	20	50958818	50963929	5112	1	ENSG00000124217	ENST00000244051	0	MOCS3
12	40105111	40106035	925	siNC_vs_siSMYD3_Peak3868	16.7191	2.88306	2.53582	Promoter (<=1kb)	12	39755025	40106081	351057	2	ENSG00000151229	ENST00000280871	46	SLC2A13
11	18105543	18106093	551	siNC_vs_siSMYD3_Peak2764	19.3324	2.88239	2.74568	Promoter (<=1kb)	11	18080292	18106082	25791	2	ENSG00000166788	ENST00000524803	0	SAAL1
12	62260364	62261603	1240	siNC_vs_siSMYD3_Peak4140	16.8205	2.88224	2.54495	Promoter (<=1kb)	12	62260364	62355386	95023	1	ENSG00000135655	ENST00000550632	0	USP15
13	19781283	19782899	1617	siNC_vs_siSMYD3_Peak4589	21.7641	2.88146	2.91708	Promoter (<=1kb)	13	19674756	19782917	108162	2	ENSG00000121390	ENST00000471658	18	PSPC1
1	24643371	24644569	1199	siNC_vs_siSMYD3_Peak326	17.5456	2.88145	2.60624	Promoter (<=1kb)	1	24643559	24669508	25950	1	ENSG00000133226	ENST00000596378	0	SRRM1
18	158587	159539	953	siNC_vs_siSMYD3_Peak7996	17.6342	2.88067	2.6139	Promoter (<=1kb)	18	158591	211997	53407	1	ENSG00000101557	ENST00000383589	0	USP14
16	75646772	75647654	883	siNC_vs_siSMYD3_Peak6799	17.4459	2.88044	2.59853	Promoter (<=1kb)	16	75627758	75647624	19867	2	ENSG00000065427	ENST00000568378	0	KARS1
9	129036656	129037550	895	siNC_vs_siSMYD3_Peak17606	21.7396	2.87948	2.91644	Promoter (<=1kb)	9	129036934	129072082	35149	1	ENSG00000148343	ENST00000358369	0	MIGA2
5	73626231	73627291	1061	siNC_vs_siSMYD3_Peak13595	16.3592	2.87922	2.50636	Promoter (<=1kb)	5	73626196	73752977	126782	1	ENSG00000214944	ENST00000509848	35	ARHGEF28
15	43800611	43801296	686	siNC_vs_siSMYD3_Peak5710	19.5622	2.87915	2.76435	Promoter (<=1kb)	15	43800627	43804427	3801	1	ENSG00000242028	ENST00000497142	0	HYPK
11	67442663	67443439	777	siNC_vs_siSMYD3_Peak3214	19.4674	2.8791	2.75737	Promoter (<=1kb)	11	67438082	67443456	5375	2	ENSG00000172725	ENST00000537042	17	CORO1B
16	31713330	31713994	665	siNC_vs_siSMYD3_Peak6545	15.7219	2.87845	2.44941	Promoter (<=1kb)	16	31713306	31754484	41179	1	ENSG00000197302	ENST00000529515	24	ZNF720
19	12610932	12611991	1060	siNC_vs_siSMYD3_Peak8507	16.3755	2.87629	2.50926	Promoter (<=1kb)	19	12610954	12628106	17153	1	ENSG00000173875	ENST00000600752	0	ZNF791
14	49619591	49620619	1029	siNC_vs_siSMYD3_Peak5131	17.8951	2.87603	2.63741	Promoter (<=1kb)	14	49618530	49620626	2097	2	ENSG00000165502	ENST00000298289	7	RPL36AL
17	81917075	81918139	1065	siNC_vs_siSMYD3_Peak7958	17.2588	2.87577	2.58531	Promoter (<=1kb)	17	81911939	81917153	5215	2	ENSG00000187531	ENST00000572976	0	SIRT7
9	113275687	113276482	796	siNC_vs_siSMYD3_Peak17439	20.9242	2.87573	2.86317	Promoter (<=1kb)	9	113275658	113292905	17248	1	ENSG00000136875	ENST00000374198	29	PRPF4
1	186374339	186375315	977	siNC_vs_siSMYD3_Peak1506	17.8216	2.87567	2.63165	Promoter (<=1kb)	1	186311652	186375253	63602	2	ENSG00000047410	ENST00000367478	0	TPR
7	6104942	6106457	1516	siNC_vs_siSMYD3_Peak15436	17.7664	2.87564	2.6272	Promoter (<=1kb)	7	6104950	6145575	40626	1	ENSG00000106346	ENST00000404008	0	USP42
16	69132525	69133301	777	siNC_vs_siSMYD3_Peak6720	20.5043	2.87552	2.83403	Promoter (<=1kb)	16	69132596	69169020	36425	1	ENSG00000141076	ENST00000562237	0	UTP4
19	16571379	16572346	968	siNC_vs_siSMYD3_Peak8606	17.1857	2.87515	2.5795	Promoter (<=1kb)	19	16550850	16571536	20687	2	ENSG00000127526	ENST00000409648	0	SLC35E1
20	17570071	17571356	1286	siNC_vs_siSMYD3_Peak10617	21.056	2.8747	2.87275	Promoter (<=1kb)	20	17570075	17609919	39845	1	ENSG00000125868	ENST00000246069	0	DSTN
12	107685796	107686547	752	siNC_vs_siSMYD3_Peak4353	17.0255	2.87443	2.56635	Promoter (<=1kb)	12	107685799	107713162	27364	1	ENSG00000136045	ENST00000412830	0	PWP1
4	141220896	141221576	681	siNC_vs_siSMYD3_Peak13131	19.0787	2.87379	2.73093	Promoter (<=1kb)	4	141220900	141232589	11690	1	ENSG00000109445	ENST00000507532	0	ZNF330
3	113947294	113948660	1367	siNC_vs_siSMYD3_Peak12083	16.1046	2.87359	2.48655	Promoter (<=1kb)	3	113947901	113962982	15082	1	ENSG00000184307	ENST00000330212	0	ZDHHC23
6	37257750	37258648	899	siNC_vs_siSMYD3_Peak14716	21.1004	2.8735	2.87639	Promoter (<=1kb)	6	37257772	37332970	75199	1	ENSG00000065491	ENST00000373491	0	TBC1D22B
9	137619292	137620053	762	siNC_vs_siSMYD3_Peak17808	19.7513	2.87345	2.78109	Promoter (<=1kb)	9	137620047	137711030	90984	1	ENSG00000181090	ENST00000637335	0	EHMT1
20	49914334	49916982	2649	siNC_vs_siSMYD3_Peak10875	20.6731	2.87302	2.84712	Promoter (<=1kb)	20	49903391	49915529	12139	2	ENSG00000158480	ENST00000289431	0	SPATA2
3	128052463	128053386	924	siNC_vs_siSMYD3_Peak12176	18.7176	2.87244	2.70404	Promoter (<=1kb)	3	128052489	128055750	3262	1	ENSG00000058262	ENST00000491668	0	SEC61A1
2	32277802	32278860	1059	siNC_vs_siSMYD3_Peak9414	21.6798	2.87242	2.91601	Promoter (<=1kb)	2	32277904	32316594	38691	1	ENSG00000119820	ENST00000238831	0	YIPF4
2	97994770	97996249	1480	siNC_vs_siSMYD3_Peak9807	15.2784	2.87198	2.41137	Promoter (<=1kb)	2	97756336	97995948	239613	2	ENSG00000075568	ENST00000186436	0	TMEM131
12	69738923	69740095	1173	siNC_vs_siSMYD3_Peak4189	16.4455	2.87158	2.51778	Promoter (<=1kb)	12	69739109	69756650	17542	1	ENSG00000127328	ENST00000549760	0	RAB3IP
19	57915872	57916601	730	siNC_vs_siSMYD3_Peak9218	16.9392	2.871	2.56074	Promoter (<=1kb)	19	57905774	57916592	10819	2	ENSG00000173480	ENST00000312026	0	ZNF417
9	129111038	129112443	1406	siNC_vs_siSMYD3_Peak17610	17.6617	2.87029	2.62136	Promoter (<=1kb)	9	129101907	129111189	9283	2	ENSG00000095321	ENST00000464290	0	CRAT
13	77325497	77327048	1552	siNC_vs_siSMYD3_Peak4834	16.4702	2.87008	2.5207	Promoter (<=1kb)	13	77044658	77327044	282387	2	ENSG00000005810	ENST00000357337	0	MYCBP2
5	177350827	177351906	1080	siNC_vs_siSMYD3_Peak14104	21.1555	2.86991	2.88195	Promoter (<=1kb)	5	177331567	177351668	20102	2	ENSG00000169223	ENST00000303127	0	LMAN2
15	78298972	78299559	588	siNC_vs_siSMYD3_Peak5986	16.2618	2.86959	2.50257	Promoter (<=1kb)	15	78283468	78299570	16103	2	ENSG00000140395	ENST00000560569	11	WDR61
14	81533190	81533817	628	siNC_vs_siSMYD3_Peak5390	18.0669	2.8695	2.65448	Promoter (<=1kb)	14	81498808	81533833	35026	2	ENSG00000071537	ENST00000555824	16	SEL1L
12	67648798	67650814	2017	siNC_vs_siSMYD3_Peak4172	16.2274	2.86896	2.49984	Promoter (<=1kb)	12	67649121	67652700	3580	1	ENSG00000127334	ENST00000537632	0	DYRK2
20	63658247	63659349	1103	siNC_vs_siSMYD3_Peak10998	19.8576	2.86814	2.7915	Promoter (<=1kb)	20	63659300	63698684	39385	1	ENSG00000026036	ENST00000492259	0	RTEL1-TNFRSF6B
22	21982040	21982837	798	siNC_vs_siSMYD3_Peak11288	21.7249	2.86807	2.92119	Promoter (<=1kb)	22	21957025	21982816	25792	2	ENSG00000100038	ENST00000357179	0	TOP3B
9	85741100	85741975	876	siNC_vs_siSMYD3_Peak17233	20.0212	2.86801	2.8034	Promoter (<=1kb)	9	85546539	85741818	195280	2	ENSG00000135049	ENST00000376083	0	AGTPBP1
17	35809523	35810988	1466	siNC_vs_siSMYD3_Peak7305	20.979	2.86734	2.87116	Promoter (<=1kb)	17	35809506	35824289	14784	1	ENSG00000270647	ENST00000605197	17	TAF15
20	33993801	33995823	2023	siNC_vs_siSMYD3_Peak10714	20.7082	2.86635	2.85291	Promoter (<=1kb)	20	33993802	34073574	79773	1	ENSG00000125970	ENST00000413297	0	RALY
1	93345280	93347922	2643	siNC_vs_siSMYD3_Peak917	16.6244	2.8663	2.53604	Promoter (<=1kb)	1	93345907	93369493	23587	1	ENSG00000117505	ENST00000370272	0	DR1
18	810720	812212	1493	siNC_vs_siSMYD3_Peak8001	15.519	2.86614	2.43686	Promoter (<=1kb)	18	721588	812242	90655	2	ENSG00000176105	ENST00000314574	30	YES1
11	66466873	66467728	856	siNC_vs_siSMYD3_Peak3176	22.5011	2.86578	2.973	Promoter (<=1kb)	11	66466905	66477337	10433	1	ENSG00000174516	ENST00000320740	0	PELI3
4	105708787	105709548	762	siNC_vs_siSMYD3_Peak12997	14.3786	2.86533	2.32715	Promoter (<=1kb)	4	105708787	105761885	53099	1	ENSG00000138780	ENST00000507281	0	GSTCD
10	97445288	97446044	757	siNC_vs_siSMYD3_Peak2330	17.6134	2.86533	2.6199	Promoter (<=1kb)	10	97435909	97446006	10098	2	ENSG00000171311	ENST00000370902	0	EXOSC1
3	185586323	185587029	707	siNC_vs_siSMYD3_Peak12477	17.7221	2.86454	2.62918	Promoter (<=1kb)	3	185586298	185600825	14528	1	ENSG00000163904	ENST00000458551	25	SENP2
6	73518229	73521044	2816	siNC_vs_siSMYD3_Peak14877	21.8125	2.86451	2.9288	Promoter (<=1kb)	6	73515750	73521018	5269	2	ENSG00000156508	ENST00000316292	0	EEF1A1
4	39636936	39638927	1992	siNC_vs_siSMYD3_Peak12722	18.2185	2.86351	2.66955	Promoter (<=1kb)	4	39546336	39638865	92530	2	ENSG00000163683	ENST00000295958	0	SMIM14
3	138833631	138834956	1326	siNC_vs_siSMYD3_Peak12254	16.9545	2.86348	2.56583	Promoter (<=1kb)	3	138652698	138834928	182231	2	ENSG00000051382	ENST00000674063	0	PIK3CB
6	36678760	36680156	1397	siNC_vs_siSMYD3_Peak14707	30.9766	2.8634	3.43538	Promoter (<=1kb)	6	36678771	36680857	2087	1	ENSG00000124762	ENST00000462537	0	CDKN1A
20	45890870	45892157	1288	siNC_vs_siSMYD3_Peak10839	19.7586	2.86322	2.78677	Promoter (<=1kb)	20	45891044	45898820	7777	1	ENSG00000064601	ENST00000372484	0	CTSA
5	72848189	72849510	1322	siNC_vs_siSMYD3_Peak13584	17.5281	2.86317	2.61398	Promoter (<=1kb)	5	72848385	72862396	14012	1	ENSG00000083312	ENST00000509030	0	TNPO1
20	36573651	36574288	638	siNC_vs_siSMYD3_Peak10763	18.6373	2.86288	2.70265	Promoter (<=1kb)	20	36573723	36591772	18050	1	ENSG00000118707	ENST00000650844	0	TGIF2
7	77537521	77538554	1034	siNC_vs_siSMYD3_Peak15834	19.4092	2.86257	2.76136	Promoter (<=1kb)	7	77537554	77581465	43912	1	ENSG00000127947	ENST00000523952	0	PTPN12
14	51652117	51653336	1220	siNC_vs_siSMYD3_Peak5161	16.9341	2.86224	2.56472	Promoter (<=1kb)	14	51651980	51698227	46248	1	ENSG00000139926	ENST00000554778	137	FRMD6
19	15417731	15419000	1270	siNC_vs_siSMYD3_Peak8590	20.3409	2.86221	2.82919	Promoter (<=1kb)	19	15380050	15418988	38939	2	ENSG00000011243	ENST00000397410	0	AKAP8L
14	77458033	77459238	1206	siNC_vs_siSMYD3_Peak5379	19.5365	2.86199	2.77108	Promoter (<=1kb)	14	77458033	77462319	4287	1	ENSG00000100591	ENST00000554156	0	AHSA1
9	21993120	21994429	1310	siNC_vs_siSMYD3_Peak17051	19.051	2.86164	2.73495	Promoter (<=1kb)	9	21968001	21994411	26411	2	ENSG00000147889	ENST00000530628	0	CDKN2A
7	129053698	129055130	1433	siNC_vs_siSMYD3_Peak16109	16.9109	2.86161	2.56306	Promoter (<=1kb)	7	128954180	129054914	100735	2	ENSG00000064419	ENST00000265388	0	TNPO3
1	100265615	100267091	1477	siNC_vs_siSMYD3_Peak953	17.472	2.86077	2.61057	Promoter (<=1kb)	1	100266207	100292769	26563	1	ENSG00000137996	ENST00000370128	0	RTCA
10	91798412	91799630	1219	siNC_vs_siSMYD3_Peak2283	19.0713	2.86069	2.73697	Promoter (<=1kb)	10	91798426	91865475	67050	1	ENSG00000107854	ENST00000371627	0	TNKS2
8	118108257	118111797	3541	siNC_vs_siSMYD3_Peak16773	20.9111	2.8603	2.87003	Promoter (<=1kb)	8	117799820	118111342	311523	2	ENSG00000182197	ENST00000437196	0	EXT1
20	35283621	35285519	1899	siNC_vs_siSMYD3_Peak10737	20.6168	2.8602	2.84963	Promoter (<=1kb)	20	35285251	35285756	506	1	ENSG00000235214	ENST00000429167	0	FAM83C-AS1
2	238202238	238203656	1419	siNC_vs_siSMYD3_Peak10468	16.6934	2.85963	2.54538	Promoter (<=1kb)	2	238170402	238203638	33237	2	ENSG00000132323	ENST00000463129	0	ILKAP
14	103563020	103563966	947	siNC_vs_siSMYD3_Peak5529	15.4435	2.85924	2.4333	Promoter (<=1kb)	14	103563053	103590360	27308	1	ENSG00000256053	ENST00000489117	0	COA8
3	136193490	136196310	2821	siNC_vs_siSMYD3_Peak12233	17.0875	2.85883	2.57945	Promoter (<=1kb)	3	136150627	136194554	43928	2	ENSG00000174579	ENST00000434835	0	MSL2
17	15999827	16000855	1029	siNC_vs_siSMYD3_Peak7131	20.5077	2.85792	2.84313	Promoter (<=1kb)	17	15999834	16003853	4020	1	ENSG00000011295	ENST00000470399	0	TTC19
10	69124224	69125210	987	siNC_vs_siSMYD3_Peak2136	17.7168	2.85715	2.63247	Promoter (<=1kb)	10	69124246	69168628	44383	1	ENSG00000122958	ENST00000467852	0	VPS26A
9	113876397	113876831	435	siNC_vs_siSMYD3_Peak17448	16.6858	2.857	2.54604	Promoter (<=1kb)	9	113876382	114030882	154501	1	ENSG00000157657	ENST00000481558	15	ZNF618
1	42956632	42958831	2200	siNC_vs_siSMYD3_Peak610	21.0534	2.85693	2.88152	Promoter (<=1kb)	1	42930698	42958836	28139	2	ENSG00000117394	ENST00000372500	5	SLC2A1
22	19853366	19854808	1443	siNC_vs_siSMYD3_Peak11246	17.1085	2.85662	2.58234	Promoter (<=1kb)	22	19788464	19854806	66343	2	ENSG00000185838	ENST00000460402	0	GNB1L
19	58544505	58546343	1839	siNC_vs_siSMYD3_Peak9239	20.8871	2.85625	2.87042	Promoter (<=1kb)	19	58545167	58545896	730	1	ENSG00000130726	ENST00000597968	0	TRIM28
16	84616558	84618043	1486	siNC_vs_siSMYD3_Peak6829	21.9135	2.85606	2.93973	Promoter (<=1kb)	16	84616004	84617559	1556	2	ENSG00000103187	ENST00000567786	0	COTL1
19	57411121	57411936	816	siNC_vs_siSMYD3_Peak9199	20.9248	2.85604	2.87313	Promoter (<=1kb)	19	57411163	57419823	8661	1	ENSG00000186272	ENST00000599867	0	ZNF17
2	135531510	135532222	713	siNC_vs_siSMYD3_Peak9983	14.5219	2.85597	2.34618	Promoter (<=1kb)	2	135531513	135725270	193758	1	ENSG00000048991	ENST00000264160	0	R3HDM1
13	95677182	95678182	1001	siNC_vs_siSMYD3_Peak4852	16.8971	2.85525	2.56508	Promoter (<=1kb)	13	95677158	95791843	114686	1	ENSG00000102580	ENST00000376795	24	DNAJC3
3	93980201	93980955	755	siNC_vs_siSMYD3_Peak12004	14.6435	2.85497	2.35871	Promoter (<=1kb)	3	93980214	94039915	59702	1	ENSG00000169379	ENST00000486562	0	ARL13B
22	19477918	19479195	1278	siNC_vs_siSMYD3_Peak11241	17.1794	2.85494	2.58914	Promoter (<=1kb)	22	19449911	19479193	29283	2	ENSG00000070010	ENST00000263202	0	UFD1
3	107524948	107526329	1382	siNC_vs_siSMYD3_Peak12050	19.4324	2.85481	2.767	Promoter (<=1kb)	3	107525391	107732970	207580	1	ENSG00000114439	ENST00000456419	0	BBX
5	140345004	140346565	1562	siNC_vs_siSMYD3_Peak13919	20.9879	2.85478	2.87811	Promoter (<=1kb)	5	140332843	140346603	13761	2	ENSG00000113070	ENST00000230990	38	HBEGF
14	74881498	74883036	1539	siNC_vs_siSMYD3_Peak5346	17.4489	2.85455	2.61181	Promoter (<=1kb)	14	74881891	74892947	11057	1	ENSG00000119689	ENST00000556460	0	DLST
1	19484299	19485485	1187	siNC_vs_siSMYD3_Peak253	21.0196	2.85349	2.88094	Promoter (<=1kb)	1	19338823	19485485	146663	2	ENSG00000077549	ENST00000375142	0	CAPZB
17	63772415	63773538	1124	siNC_vs_siSMYD3_Peak7714	18.8545	2.85279	2.72446	Promoter (<=1kb)	17	63765760	63773564	7805	2	ENSG00000108588	ENST00000584112	26	CCDC47
2	241315997	241317229	1233	siNC_vs_siSMYD3_Peak10495	18.0929	2.85265	2.66505	Promoter (<=1kb)	2	241262924	241317061	54138	2	ENSG00000115677	ENST00000425989	0	HDLBP
7	140397893	140398499	607	siNC_vs_siSMYD3_Peak16177	18.4948	2.85262	2.69676	Promoter (<=1kb)	7	140293693	140398489	104797	2	ENSG00000157800	ENST00000477571	0	SLC37A3
1	28736921	28737648	728	siNC_vs_siSMYD3_Peak427	23.5611	2.85222	3.04625	Promoter (<=1kb)	1	28736940	28769775	32836	1	ENSG00000198492	ENST00000373812	0	YTHDF2
11	110093111	110094385	1275	siNC_vs_siSMYD3_Peak3475	13.9045	2.85209	2.28546	Promoter (<=1kb)	11	110093392	110171841	78450	1	ENSG00000149289	ENST00000278590	0	ZC3H12C
11	64230486	64231187	702	siNC_vs_siSMYD3_Peak3050	19.9566	2.85196	2.80684	Promoter (<=1kb)	11	64230567	64234184	3618	1	ENSG00000110011	ENST00000355040	0	DNAJC4
12	6534552	6536761	2210	siNC_vs_siSMYD3_Peak3692	28.1115	2.85064	3.30181	Promoter (<=1kb)	12	6534754	6538317	3564	1	ENSG00000111640	ENST00000466588	0	GAPDH
13	72726760	72727607	848	siNC_vs_siSMYD3_Peak4812	17.1094	2.85007	2.58572	Promoter (<=1kb)	13	72708367	72727629	19263	2	ENSG00000204899	ENST00000377818	22	MZT1
16	15949691	15950796	1106	siNC_vs_siSMYD3_Peak6378	15.0655	2.84992	2.40225	Promoter (<=1kb)	16	15949616	16143053	193438	1	ENSG00000103222	ENST00000399410	75	ABCC1
18	3247831	3249319	1489	siNC_vs_siSMYD3_Peak8010	20.1162	2.84968	2.81949	Promoter (<=1kb)	18	3247861	3249925	2065	1	ENSG00000101608	ENST00000585090	0	MYL12A
11	14357521	14359155	1635	siNC_vs_siSMYD3_Peak2741	17.4135	2.84889	2.61173	Promoter (<=1kb)	11	14279103	14358485	79383	2	ENSG00000133818	ENST00000526063	0	RRAS2
7	1530733	1532751	2019	siNC_vs_siSMYD3_Peak15373	24.0578	2.84746	3.07876	Promoter (<=1kb)	7	1530702	1543043	12342	1	ENSG00000198517	ENST00000343242	31	MAFK
1	1406474	1407257	784	siNC_vs_siSMYD3_Peak38	20.7019	2.84582	2.86285	Promoter (<=1kb)	1	1402182	1406998	4817	2	ENSG00000242485	ENST00000492508	0	MRPL20
[truncated: 16,766 more rows]

## Sheet: Table S3
Table S3. The 105-overlapping-gene and 23-gene lists
105 genes	23 genes
[truncated: 105 more rows]

## Sheet: Table S4
Table S4. Clinicopathological characteristics of OSCC tissues and microarray chip
[truncated: 167 more rows]

[truncated: 3 more sheets: Table S5, Table S6, Table S7]
